# Supplementary material for: Geographic Variation in Festuca rubra L. Ploidy Levels and Systemic Fungal Endophyte Frequencies
Source: PLoS One. 2016 Nov 15;11(11):e0166264. doi: 10.1371/journal.pone.0166264 (PMC5112939; doi:10.1371/journal.pone.0166264)
Supplement: S1 Table — (XLS) [file pone.0166264.s001.xls]

## Sheet: Sheet1
Individual plant code	Population code	Geographic site	Latitude	Longitude	Altitude (m a.s.l.)	Features of the site	Grazing	Population	Mean NDVI	Endophyte status Infected:1, Uninfected:0	Ploidy	CYTOMETRIC DATA
												DNA content (pg) (Median value)	G1 peak number of events (cells)	All number of events (cells)	Upper Limit DNA Content (pg)	Lower Limit DNA Content (pg)	G1 Peak coefficient of variation (CV)
FO3 1	FO3	Faroe	62.097417	-7.682194	125	Meadow	High (sheep)	Mykines	0.162424	1	42	13.3715	272	588	14.4376	12.3054	7.97294
FO3 2	FO3	Faroe	62.097417	-7.682194	125	Meadow	High (sheep)	Mykines	0.162424	0	42	12.0773	2866	4905	12.8958	11.2588	6.7774
FO3 3	FO3	Faroe	62.097417	-7.682194	125	Meadow	High (sheep)	Mykines	0.162424	1	42	13.6148	185	361	14.4938	12.7357	6.45692
FO3 4	FO3	Faroe	62.097417	-7.682194	125	Meadow	High (sheep)	Mykines	0.162424	1	42	12.5661	660	1341	13.6592	11.4729	8.69925
FO3 5	FO3	Faroe	62.097417	-7.682194	125	Meadow	High (sheep)	Mykines	0.162424	1	42	12.5413	1340	2543	13.4803	11.6023	7.48724
FO3 6	FO3	Faroe	62.097417	-7.682194	125	Meadow	High (sheep)	Mykines	0.162424	1	42	12.8303	3163	6367	13.8137	11.8469	7.6646
FO3 7	FO3	Faroe	62.097417	-7.682194	125	Meadow	High (sheep)	Mykines	0.162424	0	42	13.2758	491	871	14.2364	12.3153	7.23533
FO3 8	FO3	Faroe	62.097417	-7.682194	125	Meadow	High (sheep)	Mykines	0.162424	0	42	13.0513	1063	1727	13.9668	12.1358	7.01473
FO3 9	FO3	Faroe	62.097417	-7.682194	125	Meadow	High (sheep)	Mykines	0.162424	1	42	13.541	920	1813	14.6499	12.4322	8.18899
FO3 10	FO3	Faroe	62.097417	-7.682194	125	Meadow	High (sheep)	Mykines	0.162424	1	42	13.55	840	1688	14.6391	12.4608	8.0381
FO3 11	FO3	Faroe	62.097417	-7.682194	125	Meadow	High (sheep)	Mykines	0.162424	0	42	12.3747	4279	6175	13.162	11.5874	6.36229
FO3 12	FO3	Faroe	62.097417	-7.682194	125	Meadow	High (sheep)	Mykines	0.162424	1	42	13.0789	933	1430	13.9393	12.2186	6.57793
FO3 13	FO3	Faroe	62.097417	-7.682194	125	Meadow	High (sheep)	Mykines	0.162424	1	42	12.4854	1436	2109	13.289	11.6818	6.43627
FO3 14	FO3	Faroe	62.097417	-7.682194	125	Meadow	High (sheep)	Mykines	0.162424	1	42	11.2182	2143	2844	11.9387	10.4977	6.42225
FO3 15	FO3	Faroe	62.097417	-7.682194	125	Meadow	High (sheep)	Mykines	0.162424	1	42	13.1738	908	1771	14.3322	12.0154	8.79319
FO3 16	FO3	Faroe	62.097417	-7.682194	125	Meadow	High (sheep)	Mykines	0.162424	1	42	12.1668	4366	6836	12.9786	11.3549	6.67275
FO3 17	FO3	Faroe	62.097417	-7.682194	125	Meadow	High (sheep)	Mykines	0.162424	0	42	13.6562	775	1114	14.5028	12.8097	6.19874
FO3 18	FO3	Faroe	62.097417	-7.682194	125	Meadow	High (sheep)	Mykines	0.162424	0	42	12.9794	1337	2286	13.8577	12.101	6.76701
FO3 19	FO3	Faroe	62.097417	-7.682194	125	Meadow	High (sheep)	Mykines	0.162424	0	42	12.2368	498	1062	13.1761	11.2974	7.67662
FO3 20	FO3	Faroe	62.097417	-7.682194	125	Meadow	High (sheep)	Mykines	0.162424	0	42	12.3136	3149	5099	13.1263	11.5009	6.60007
FO3 21	FO3	Faroe	62.097417	-7.682194	125	Meadow	High (sheep)	Mykines	0.162424	1	42	11.3386	893	1401	12.0987	10.5785	6.70378
FO3 22	FO3	Faroe	62.097417	-7.682194	125	Meadow	High (sheep)	Mykines	0.162424	1	42	12.6738	761	1367	13.6604	11.6873	7.78397
FO3 23	FO3	Faroe	62.097417	-7.682194	125	Meadow	High (sheep)	Mykines	0.162424	0	42	12.7776	2601	7043	13.9614	11.5938	9.26496
FO3 24	FO3	Faroe	62.097417	-7.682194	125	Meadow	High (sheep)	Mykines	0.162424	0	42	12.5651	3687	5395	13.3292	11.801	6.08129
FO3 25	FO3	Faroe	62.097417	-7.682194	125	Meadow	High (sheep)	Mykines	0.162424	1	42	12.554	837	1305	13.4058	11.7023	6.78496
FO3 26	FO3	Faroe	62.097417	-7.682194	125	Meadow	High (sheep)	Mykines	0.162424	1	42	11.5137	1068	2705	12.5751	10.4523	9.21862
FO3 27	FO3	Faroe	62.097417	-7.682194	125	Meadow	High (sheep)	Mykines	0.162424	1	42	11.6835	726	968	12.3623	11.0048	5.80918
FO3 28	FO3	Faroe	62.097417	-7.682194	125	Meadow	High (sheep)	Mykines	0.162424	1	42	12.7521	1557	2860	13.6494	11.8547	7.03687
FO3 29	FO3	Faroe	62.097417	-7.682194	125	Meadow	High (sheep)	Mykines	0.162424	1	42	12.8131	1038	1627	13.7162	11.91	7.04816
FO3 30	FO3	Faroe	62.097417	-7.682194	125	Meadow	High (sheep)	Mykines	0.162424	1	42	12.9029	535	931	13.8995	11.9063	7.72404
FO3 31	FO3	Faroe	62.097417	-7.682194	125	Meadow	High (sheep)	Mykines	0.162424	1	42	12.2683	2453	3071	12.912	11.6247	5.24659
FO3 32	FO3	Faroe	62.097417	-7.682194	125	Meadow	High (sheep)	Mykines	0.162424	0	42	12.1971	744	1568	13.1291	11.265	7.64136
FO3 33	FO3	Faroe	62.097417	-7.682194	125	Meadow	High (sheep)	Mykines	0.162424	0	42	11.8066	1815	3828	12.7035	10.9096	7.59687
FO3 34	FO3	Faroe	62.097417	-7.682194	125	Meadow	High (sheep)	Mykines	0.162424	1	42	12.2254	1606	3170	13.1556	11.2951	7.60909
FO3 35	FO3	Faroe	62.097417	-7.682194	125	Meadow	High (sheep)	Mykines	0.162424	1	42	12.7529	1080	2734	13.854	11.6517	8.6346
FO3 36	FO3	Faroe	62.097417	-7.682194	125	Meadow	High (sheep)	Mykines	0.162424	1	42	12.9107	1133	1883	13.8498	11.9716	7.274
FO3 37	FO3	Faroe	62.097417	-7.682194	125	Meadow	High (sheep)	Mykines	0.162424	0	42	12.763	2295	5051	13.7355	11.7904	7.62036
FO6 1	FO6	Faroe	62.367611	-6.542167	148	Meadow	High (sheep)	Vidoy	0.312955	0	42	12.4942	1085	1917	13.3116	11.6768	6.54233
FO6 2	FO6	Faroe	62.367611	-6.542167	148	Meadow	High (sheep)	Vidoy	0.312955	0	42	13.6052	547	1107	14.4897	12.7207	6.50111
FO6 3	FO6	Faroe	62.367611	-6.542167	148	Meadow	High (sheep)	Vidoy	0.312955	0	42	12.1066	957	2037	12.9711	11.242	7.14108
FO6 4	FO6	Faroe	62.367611	-6.542167	148	Meadow	High (sheep)	Vidoy	0.312955	1	42	12.5544	1859	3422	13.5139	11.5948	7.64306
FO6 5	FO6	Faroe	62.367611	-6.542167	148	Meadow	High (sheep)	Vidoy	0.312955	0	42	12.1551	543	1303	13.0794	11.2308	7.60442
FO6 6	FO6	Faroe	62.367611	-6.542167	148	Meadow	High (sheep)	Vidoy	0.312955	0	42	13.5586	1441	2330	14.5763	12.5409	7.50598
FO6 7	FO6	Faroe	62.367611	-6.542167	148	Meadow	High (sheep)	Vidoy	0.312955	0	42	12.5599	478	1201	13.589	11.5308	8.19333
FO6 8	FO6	Faroe	62.367611	-6.542167	148	Meadow	High (sheep)	Vidoy	0.312955	1	42	11.8436	1199	1580	12.4971	11.1902	5.51744
FO6 9	FO6	Faroe	62.367611	-6.542167	148	Meadow	High (sheep)	Vidoy	0.312955	0	28	8.11369	502	1229	8.75107	7.47631	7.8556
FO6 10	FO6	Faroe	62.367611	-6.542167	148	Meadow	High (sheep)	Vidoy	0.312955	0	42	13.6253	628	1318	14.6948	12.5558	7.84923
FO6 11	FO6	Faroe	62.367611	-6.542167	148	Meadow	High (sheep)	Vidoy	0.312955	1	42	13.1079	593	1271	14.1764	12.0393	8.15194
FO6 12	FO6	Faroe	62.367611	-6.542167	148	Meadow	High (sheep)	Vidoy	0.312955	1	42	12.1108	1111	1485	12.7709	11.4507	5.45057
FO6 13	FO6	Faroe	62.367611	-6.542167	148	Meadow	High (sheep)	Vidoy	0.312955	1	42	11.98	415	997	13.1154	10.8446	9.4775
FO6 14	FO6	Faroe	62.367611	-6.542167	148	Meadow	High (sheep)	Vidoy	0.312955	1	42	12.4772	963	2105	13.4748	11.4797	7.99523
FO6 15	FO6	Faroe	62.367611	-6.542167	148	Meadow	High (sheep)	Vidoy	0.312955	0	42	12.1336	928	2351	13.0618	11.2054	7.65008
FO6 16	FO6	Faroe	62.367611	-6.542167	148	Meadow	High (sheep)	Vidoy	0.312955	1	42	13.01	804	1334	13.8635	12.1564	6.56086
FO6 17	FO6	Faroe	62.367611	-6.542167	148	Meadow	High (sheep)	Vidoy	0.312955	1	42	12.8594	406	697	13.817	11.9019	7.44643
FO6 18	FO6	Faroe	62.367611	-6.542167	148	Meadow	High (sheep)	Vidoy	0.312955	0	42	11.966	366	826	12.8447	11.0873	7.34324
FO6 19	FO6	Faroe	62.367611	-6.542167	148	Meadow	High (sheep)	Vidoy	0.312955	1	42	12.3175	2517	3702	13.0878	11.5471	6.2541
FO6 20	FO6	Faroe	62.367611	-6.542167	148	Meadow	High (sheep)	Vidoy	0.312955	1	42	12.4089	1612	2305	13.2059	11.6119	6.42311
FO6 21	FO6	Faroe	62.367611	-6.542167	148	Meadow	High (sheep)	Vidoy	0.312955	0	28	8.7657	719	1463	9.45726	8.07415	7.88936
FO6 22	FO6	Faroe	62.367611	-6.542167	148	Meadow	High (sheep)	Vidoy	0.312955	1	42	12.6539	1023	1763	13.5517	11.7562	7.09483
FO6 23	FO6	Faroe	62.367611	-6.542167	148	Meadow	High (sheep)	Vidoy	0.312955	0	42	12.6406	1147	1985	13.6703	11.6109	8.14596
FO6 24	FO6	Faroe	62.367611	-6.542167	148	Meadow	High (sheep)	Vidoy	0.312955	1	42	12.2742	898	1839	13.1912	11.3572	7.47094
FO6 25	FO6	Faroe	62.367611	-6.542167	148	Meadow	High (sheep)	Vidoy	0.312955	1	42	12.8196	2310	4000	13.7492	11.8899	7.25186
FO6 26	FO6	Faroe	62.367611	-6.542167	148	Meadow	High (sheep)	Vidoy	0.312955	1	42	12.146	2390	3231	12.86	11.4319	5.87904
FO6 27	FO6	Faroe	62.367611	-6.542167	148	Meadow	High (sheep)	Vidoy	0.312955	1	42	12.5885	376	693	13.5828	11.5943	7.89801
FO6 28	FO6	Faroe	62.367611	-6.542167	148	Meadow	High (sheep)	Vidoy	0.312955	0	42	12.8157	194	337	13.6529	11.9785	6.53255
FO6 29	FO6	Faroe	62.367611	-6.542167	148	Meadow	High (sheep)	Vidoy	0.312955	0	42	12.1915	1527	2504	12.9948	11.3883	6.58845
FO6 30	FO6	Faroe	62.367611	-6.542167	148	Meadow	High (sheep)	Vidoy	0.312955	1	42	12.0233	1063	1710	12.8399	11.2067	6.79175
FO6 31	FO6	Faroe	62.367611	-6.542167	148	Meadow	High (sheep)	Vidoy	0.312955	0	28	9.29789	471	1087	10.0562	8.5396	8.15551
FO6 32	FO6	Faroe	62.367611	-6.542167	148	Meadow	High (sheep)	Vidoy	0.312955	1	42	12.6914	522	1041	13.7995	11.5832	8.73155
FO1 1	FO1	Faroe	61.836389	-6.855917	69	Meadow	High (sheep)	Sandoy	0.41678	0	42	13.2146	467	1096	14.3551	12.0741	8.63064
FO1 2	FO1	Faroe	61.836389	-6.855917	69	Meadow	High (sheep)	Sandoy	0.41678	0	42	12.6578	827	1851	13.7055	11.6101	8.27719
FO1 3	FO1	Faroe	61.836389	-6.855917	69	Meadow	High (sheep)	Sandoy	0.41678	1	28	9.40808	1152	2522	10.1647	8.65149	8.04186
FO1 4	FO1	Faroe	61.836389	-6.855917	69	Meadow	High (sheep)	Sandoy	0.41678	0	42	13.3227	714	1239	14.2803	12.365	7.18818
FO1 5	FO1	Faroe	61.836389	-6.855917	69	Meadow	High (sheep)	Sandoy	0.41678	0	42	13.6888	707	1503	14.8344	12.5431	8.36899
FO1 6	FO1	Faroe	61.836389	-6.855917	69	Meadow	High (sheep)	Sandoy	0.41678	0	42	12.5336	1499	3301	13.4835	11.5836	7.57891
FO1 7	FO1	Faroe	61.836389	-6.855917	69	Meadow	High (sheep)	Sandoy	0.41678	1	42	12.6703	215	496	13.6163	11.7244	7.46554
FO1 8	FO1	Faroe	61.836389	-6.855917	69	Meadow	High (sheep)	Sandoy	0.41678	1	42	12.3948	772	1360	13.1902	11.5993	6.41761
FO1 9	FO1	Faroe	61.836389	-6.855917	69	Meadow	High (sheep)	Sandoy	0.41678	0	42	12.5481	769	1517	13.4352	11.6609	7.07035
FO1 10	FO1	Faroe	61.836389	-6.855917	69	Meadow	High (sheep)	Sandoy	0.41678	1	42	12.3361	1022	2340	13.2311	11.4411	7.2551
FO1 11	FO1	Faroe	61.836389	-6.855917	69	Meadow	High (sheep)	Sandoy	0.41678	0	42	12.3038	1206	2562	13.3222	11.2855	8.27646
FO1 12	FO1	Faroe	61.836389	-6.855917	69	Meadow	High (sheep)	Sandoy	0.41678	0	42	12.5185	1143	2568	13.5383	11.4987	8.14628
FO1 13	FO1	Faroe	61.836389	-6.855917	69	Meadow	High (sheep)	Sandoy	0.41678	0	42	12.4647	2377	3911	13.2613	11.6681	6.39092
FO1 14	FO1	Faroe	61.836389	-6.855917	69	Meadow	High (sheep)	Sandoy	0.41678	0	42	12.3361	1365	2623	13.2189	11.4533	7.15636
FO1 15	FO1	Faroe	61.836389	-6.855917	69	Meadow	High (sheep)	Sandoy	0.41678	1	42	11.5635	726	1585	12.5482	10.5788	8.51552
FO1 16	FO1	Faroe	61.836389	-6.855917	69	Meadow	High (sheep)	Sandoy	0.41678	0	42	12.5434	961	1911	13.5236	11.5633	7.81431
FO1 17	FO1	Faroe	61.836389	-6.855917	69	Meadow	High (sheep)	Sandoy	0.41678	0	42	12.3806	554	1096	13.2397	11.5215	6.93933
FO1 18	FO1	Faroe	61.836389	-6.855917	69	Meadow	High (sheep)	Sandoy	0.41678	0	42	13.058	1041	2292	14.0801	12.0359	7.82748
FO1 19	FO1	Faroe	61.836389	-6.855917	69	Meadow	High (sheep)	Sandoy	0.41678	0	42	12.674	304	723	13.7331	11.6148	8.35691
FO1 20	FO1	Faroe	61.836389	-6.855917	69	Meadow	High (sheep)	Sandoy	0.41678	1	42	13.1041	2285	3632	14.051	12.1572	7.22597
FO1 21	FO1	Faroe	61.836389	-6.855917	69	Meadow	High (sheep)	Sandoy	0.41678	0	42	13.382	854	1516	14.3647	12.3993	7.34316
FO1 22	FO1	Faroe	61.836389	-6.855917	69	Meadow	High (sheep)	Sandoy	0.41678	0	42	13.7462	568	1039	14.843	12.6495	7.97831
FO1 23	FO1	Faroe	61.836389	-6.855917	69	Meadow	High (sheep)	Sandoy	0.41678	0	42	13.0468	1170	1853	13.8457	12.2479	6.12318
FO1 24	FO1	Faroe	61.836389	-6.855917	69	Meadow	High (sheep)	Sandoy	0.41678	0	42	13.3464	410	693	14.2941	12.3987	7.1006
FO1 25	FO1	Faroe	61.836389	-6.855917	69	Meadow	High (sheep)	Sandoy	0.41678	1	42	12.49	2837	4935	13.3656	11.6144	7.01057
FO1 26	FO1	Faroe	61.836389	-6.855917	69	Meadow	High (sheep)	Sandoy	0.41678	0	42	12.7251	546	1328	13.6592	11.791	7.34055
FO1 27	FO1	Faroe	61.836389	-6.855917	69	Meadow	High (sheep)	Sandoy	0.41678	0	42	12.6935	936	1988	13.7282	11.6589	8.15111
FO1 28	FO1	Faroe	61.836389	-6.855917	69	Meadow	High (sheep)	Sandoy	0.41678	1	42	12.3742	174	335	13.2017	11.5466	6.68783
FO1 29	FO1	Faroe	61.836389	-6.855917	69	Meadow	High (sheep)	Sandoy	0.41678	0	42	13.4924	976	2091	14.5366	12.4483	7.73888
FO1 30	FO1	Faroe	61.836389	-6.855917	69	Meadow	High (sheep)	Sandoy	0.41678	0	42	12.6706	2184	4910	13.7408	11.6005	8.44607
FO1 31	FO1	Faroe	61.836389	-6.855917	69	Meadow	High (sheep)	Sandoy	0.41678	0	42	12.0865	1664	3441	13.0782	11.0949	8.20455
FO1 32	FO1	Faroe	61.836389	-6.855917	69	Meadow	High (sheep)	Sandoy	0.41678	0	42	12.5302	1306	2866	13.5645	11.4958	8.25466
FO1 33	FO1	Faroe	61.836389	-6.855917	69	Meadow	High (sheep)	Sandoy	0.41678	0	42	12.2728	492	1174	13.2462	11.2994	7.93126
FO1 34	FO1	Faroe	61.836389	-6.855917	69	Meadow	High (sheep)	Sandoy	0.41678	0	42	13.0333	1785	3123	13.9724	12.0941	7.20578
FO1 35	FO1	Faroe	61.836389	-6.855917	69	Meadow	High (sheep)	Sandoy	0.41678	0	42	12.6987	532	1247	13.7029	11.6945	7.90765
FO1 36	FO1	Faroe	61.836389	-6.855917	69	Meadow	High (sheep)	Sandoy	0.41678	0	42	12.5092	305	755	13.4813	11.537	7.7714
FO1 37	FO1	Faroe	61.836389	-6.855917	69	Meadow	High (sheep)	Sandoy	0.41678	0	42	12.7593	1659	2655	13.5232	11.9955	5.98673
FO1 38	FO1	Faroe	61.836389	-6.855917	69	Meadow	High (sheep)	Sandoy	0.41678	0	42	12.079	1600	3235	13.0526	11.1054	8.06
FO1 39	FO1	Faroe	61.836389	-6.855917	69	Meadow	High (sheep)	Sandoy	0.41678	0	42	12.9225	2570	4633	13.9059	11.9391	7.61004
FO2 1	FO2	Faroe	62.020806	-6.685611	55	Meadow	High (sheep)	Nolsoy	0.327784	0	42	11.0453	1551	2398	11.6832	10.4074	5.77564
FO2 2	FO2	Faroe	62.020806	-6.685611	55	Meadow	High (sheep)	Nolsoy	0.327784	0	42	12.8958	1755	3314	13.8193	11.9723	7.1614
FO2 3	FO2	Faroe	62.020806	-6.685611	55	Meadow	High (sheep)	Nolsoy	0.327784	0	42	12.602	166	389	13.5252	11.6789	7.32554
FO2 4	FO2	Faroe	62.020806	-6.685611	55	Meadow	High (sheep)	Nolsoy	0.327784	0	42	13.2508	613	1133	14.344	12.1576	8.25024
FO2 5	FO2	Faroe	62.020806	-6.685611	55	Meadow	High (sheep)	Nolsoy	0.327784	0	42	12.8515	474	1173	13.7565	11.9465	7.04224
FO2 6	FO2	Faroe	62.020806	-6.685611	55	Meadow	High (sheep)	Nolsoy	0.327784	0	42	13.3724	806	1564	14.4044	12.3405	7.71691
FO2 7	FO2	Faroe	62.020806	-6.685611	55	Meadow	High (sheep)	Nolsoy	0.327784	0	42	12.1971	221	591	13.0644	11.3298	7.11099
FO2 8	FO2	Faroe	62.020806	-6.685611	55	Meadow	High (sheep)	Nolsoy	0.327784	0	42	12.7056	963	2085	13.7116	11.6996	7.91752
FO2 9	FO2	Faroe	62.020806	-6.685611	55	Meadow	High (sheep)	Nolsoy	0.327784	0	42	12.1255	595	1378	13.0784	11.1726	7.85841
FO2 10	FO2	Faroe	62.020806	-6.685611	55	Meadow	High (sheep)	Nolsoy	0.327784	0	42	12.641	430	756	13.5981	11.6839	7.57157
FO2 11	FO2	Faroe	62.020806	-6.685611	55	Meadow	High (sheep)	Nolsoy	0.327784	0	42	13.5233	613	1459	14.546	12.5007	7.56196
FO2 12	FO2	Faroe	62.020806	-6.685611	55	Meadow	High (sheep)	Nolsoy	0.327784	0	42	12.2204	1031	1982	13.227	11.2139	8.23668
FO2 13	FO2	Faroe	62.020806	-6.685611	55	Meadow	High (sheep)	Nolsoy	0.327784	0	42	12.2211	922	1669	13.1103	11.3319	7.27601
FO2 14	FO2	Faroe	62.020806	-6.685611	55	Meadow	High (sheep)	Nolsoy	0.327784	0	42	12.7201	2618	5009	13.7282	11.712	7.92512
FO2 15	FO2	Faroe	62.020806	-6.685611	55	Meadow	High (sheep)	Nolsoy	0.327784	0	42	12.4083	1278	2767	13.355	11.4616	7.62987
FO2 16	FO2	Faroe	62.020806	-6.685611	55	Meadow	High (sheep)	Nolsoy	0.327784	0	42	12.8305	1569	3293	13.8459	11.8152	7.91352
FO2 17	FO2	Faroe	62.020806	-6.685611	55	Meadow	High (sheep)	Nolsoy	0.327784	0	42	12.4647	395	1053	13.4762	11.4531	8.11522
FO2 18	FO2	Faroe	62.020806	-6.685611	55	Meadow	High (sheep)	Nolsoy	0.327784	0	42	12.0507	551	1420	12.9586	11.1427	7.53418
FO2 19	FO2	Faroe	62.020806	-6.685611	55	Meadow	High (sheep)	Nolsoy	0.327784	0	42	13.8033	1992	4230	14.8184	12.7882	7.354
FO2 20	FO2	Faroe	62.020806	-6.685611	55	Meadow	High (sheep)	Nolsoy	0.327784	0	42	12.4937	937	1756	13.3952	11.5921	7.21607
FO2 21	FO2	Faroe	62.020806	-6.685611	55	Meadow	High (sheep)	Nolsoy	0.327784	0	42	12.9047	805	1660	13.9325	11.8769	7.96479
FO2 22	FO2	Faroe	62.020806	-6.685611	55	Meadow	High (sheep)	Nolsoy	0.327784	0	42	12.9655	1582	3286	13.8963	12.0348	7.17865
FO2 23	FO2	Faroe	62.020806	-6.685611	55	Meadow	High (sheep)	Nolsoy	0.327784	0	42	12.5141	2418	4093	13.3403	11.6879	6.6018
FO2 24	FO2	Faroe	62.020806	-6.685611	55	Meadow	High (sheep)	Nolsoy	0.327784	0	42	12.4568	238	486	13.369	11.5445	7.32324
FO2 25	FO2	Faroe	62.020806	-6.685611	55	Meadow	High (sheep)	Nolsoy	0.327784	1	42	13.2782	376	795	14.3393	12.217	7.99174
FO2 26	FO2	Faroe	62.020806	-6.685611	55	Meadow	High (sheep)	Nolsoy	0.327784	0	42	12.9601	1221	2288	13.8851	12.035	7.13771
FO2 27	FO2	Faroe	62.020806	-6.685611	55	Meadow	High (sheep)	Nolsoy	0.327784	0	42	12.409	1205	1814	13.1583	11.6596	6.03847
FO2 28	FO2	Faroe	62.020806	-6.685611	55	Meadow	High (sheep)	Nolsoy	0.327784	0	42	12.2989	691	1434	13.202	11.3957	7.34329
FO2 29	FO2	Faroe	62.020806	-6.685611	55	Meadow	High (sheep)	Nolsoy	0.327784	0	42	12.7656	866	1532	13.6307	11.9005	6.77659
FO2 30	FO2	Faroe	62.020806	-6.685611	55	Meadow	High (sheep)	Nolsoy	0.327784	1	56	18.238	1126	1690	19.3442	17.1318	6.06513
FO2 31	FO2	Faroe	62.020806	-6.685611	55	Meadow	High (sheep)	Nolsoy	0.327784	0	42	12.3038	1974	3765	13.1887	11.4189	7.1924
FO2 32	FO2	Faroe	62.020806	-6.685611	55	Meadow	High (sheep)	Nolsoy	0.327784	0	42	12.8352	225	468	13.7785	11.8918	7.34994
FO2 33	FO2	Faroe	62.020806	-6.685611	55	Meadow	High (sheep)	Nolsoy	0.327784	0	42	12.3796	2099	4282	13.3102	11.449	7.51716
FO2 34	FO2	Faroe	62.020806	-6.685611	55	Meadow	High (sheep)	Nolsoy	0.327784	0	42	13.4831	1713	3423	14.3582	12.608	6.49023
FO2 35	FO2	Faroe	62.020806	-6.685611	55	Meadow	High (sheep)	Nolsoy	0.327784	0	42	12.734	518	1183	13.7685	11.6994	8.12437
FO2 36	FO2	Faroe	62.020806	-6.685611	55	Meadow	High (sheep)	Nolsoy	0.327784	0	42	13.3316	551	1035	14.3565	12.3066	7.68827
FO2 37	FO2	Faroe	62.020806	-6.685611	55	Meadow	High (sheep)	Nolsoy	0.327784	0	42	12.6779	954	2067	13.5345	11.8213	6.75674
FO2 38	FO2	Faroe	62.020806	-6.685611	55	Meadow	High (sheep)	Nolsoy	0.327784	0	42	12.1818	467	1130	13.1022	11.2615	7.55499
FO2 39	FO2	Faroe	62.020806	-6.685611	55	Meadow	High (sheep)	Nolsoy	0.327784	0	42	12.7405	572	1141	13.6081	11.8729	6.8097
FO2 40	FO2	Faroe	62.020806	-6.685611	55	Meadow	High (sheep)	Nolsoy	0.327784	0	42	12.6255	580	1267	13.553	11.698	7.34648
FO2 41	FO2	Faroe	62.020806	-6.685611	55	Meadow	High (sheep)	Nolsoy	0.327784	0	42	12.3697	2664	5167	13.2907	11.4488	7.44534
FO4 1	FO4	Faroe	62.116278	-7.445139	246	Meadow	High (sheep)	Vagar	0.300061	0	42	13.4647	605	1356	14.4571	12.4723	7.3704
FO4 2	FO4	Faroe	62.116278	-7.445139	246	Meadow	High (sheep)	Vagar	0.300061	1	42	13.8518	461	994	14.8255	12.8781	7.02964
FO4 3	FO4	Faroe	62.116278	-7.445139	246	Meadow	High (sheep)	Vagar	0.300061	1	42	12.1423	2181	3261	12.8256	11.459	5.62777
FO4 4	FO4	Faroe	62.116278	-7.445139	246	Meadow	High (sheep)	Vagar	0.300061	0	42	12.6743	1270	1897	13.5048	11.8438	6.55256
FO4 5	FO4	Faroe	62.116278	-7.445139	246	Meadow	High (sheep)	Vagar	0.300061	0	42	12.6371	21	56	13.2995	11.9746	5.24246
FO4 6	FO4	Faroe	62.116278	-7.445139	246	Meadow	High (sheep)	Vagar	0.300061	0	42	12.8244	2405	3990	13.6711	11.9778	6.60147
FO4 7	FO4	Faroe	62.116278	-7.445139	246	Meadow	High (sheep)	Vagar	0.300061	0	42	13.1505	168	379	14.2781	12.023	8.57441
FO4 8	FO4	Faroe	62.116278	-7.445139	246	Meadow	High (sheep)	Vagar	0.300061	1	56	19.3663	1198	2752	20.8302	17.9024	7.55884
FO4 9	FO4	Faroe	62.116278	-7.445139	246	Meadow	High (sheep)	Vagar	0.300061	1	56	19.7255	1186	2217	20.98	18.471	6.35975
FO4 10	FO4	Faroe	62.116278	-7.445139	246	Meadow	High (sheep)	Vagar	0.300061	0	42	12.7237	628	1329	13.6199	11.8276	7.04338
FO4 11	FO4	Faroe	62.116278	-7.445139	246	Meadow	High (sheep)	Vagar	0.300061	0	42	13.0711	2308	3786	13.9109	12.2314	6.42423
FO4 12	FO4	Faroe	62.116278	-7.445139	246	Meadow	High (sheep)	Vagar	0.300061	0	42	12.1202	1668	2573	12.9669	11.2735	6.98619
FO4 13	FO4	Faroe	62.116278	-7.445139	246	Meadow	High (sheep)	Vagar	0.300061	0	56	19.1162	382	734	20.4847	17.7478	7.15849
FO4 14	FO4	Faroe	62.116278	-7.445139	246	Meadow	High (sheep)	Vagar	0.300061	0	42	12.8357	1063	1594	13.6229	12.0485	6.13293
FO4 15	FO4	Faroe	62.116278	-7.445139	246	Meadow	High (sheep)	Vagar	0.300061	0	42	11.8772	568	750	12.6287	11.1257	6.32746
FO4 16	FO4	Faroe	62.116278	-7.445139	246	Meadow	High (sheep)	Vagar	0.300061	1	42	12.8684	2098	2959	13.7018	12.0351	6.47603
FO4 17	FO4	Faroe	62.116278	-7.445139	246	Meadow	High (sheep)	Vagar	0.300061	0	42	12.898	1491	2326	13.7914	12.0047	6.9263
FO4 18	FO4	Faroe	62.116278	-7.445139	246	Meadow	High (sheep)	Vagar	0.300061	0	42	13.0367	535	1378	14.0871	11.9864	8.05683
FO4 19	FO4	Faroe	62.116278	-7.445139	246	Meadow	High (sheep)	Vagar	0.300061	0	42	12.552	2748	4273	13.3518	11.7523	6.37144
FO4 20	FO4	Faroe	62.116278	-7.445139	246	Meadow	High (sheep)	Vagar	0.300061	1	42	12.848	1028	1545	13.6719	12.024	6.41328
FO4 21	FO4	Faroe	62.116278	-7.445139	246	Meadow	High (sheep)	Vagar	0.300061	0	42	12.9367	900	1877	13.8505	12.0229	7.06377
FO4 22	FO4	Faroe	62.116278	-7.445139	246	Meadow	High (sheep)	Vagar	0.300061	0	42	13.0432	692	1103	13.8757	12.2107	6.38282
FO4 23	FO4	Faroe	62.116278	-7.445139	246	Meadow	High (sheep)	Vagar	0.300061	0	42	13.1873	221	423	14.1117	12.263	7.00965
FO4 24	FO4	Faroe	62.116278	-7.445139	246	Meadow	High (sheep)	Vagar	0.300061	0	56	20.8428	1570	3480	22.2742	19.4114	6.86749
FO5 1	FO5	Faroe	62.290111	-7.036028	316	Meadow	High (sheep)	Eysturoy	0.344535	1	42	13.1578	131	273	14.2252	12.0904	8.11211
FO5 2	FO5	Faroe	62.290111	-7.036028	316	Meadow	High (sheep)	Eysturoy	0.344535	1	42	12.5958	406	556	13.3396	11.852	5.90543
FO5 3	FO5	Faroe	62.290111	-7.036028	316	Meadow	High (sheep)	Eysturoy	0.344535	1	42	13.0132	2284	3189	13.7327	12.2937	5.52917
FO5 4	FO5	Faroe	62.290111	-7.036028	316	Meadow	High (sheep)	Eysturoy	0.344535	0	42	12.178	3221	5264	12.9967	11.3593	6.7227
FO5 5	FO5	Faroe	62.290111	-7.036028	316	Meadow	High (sheep)	Eysturoy	0.344535	1	42	12.7205	994	1404	13.4423	11.9987	5.67432
FO5 6	FO5	Faroe	62.290111	-7.036028	316	Meadow	High (sheep)	Eysturoy	0.344535	0	42	13.0688	910	1432	13.7697	12.3679	5.36304
FO5 7	FO5	Faroe	62.290111	-7.036028	316	Meadow	High (sheep)	Eysturoy	0.344535	1	42	12.4763	976	1386	13.1148	11.8378	5.11767
FO5 8	FO5	Faroe	62.290111	-7.036028	316	Meadow	High (sheep)	Eysturoy	0.344535	0	42	13.0487	444	640	13.8297	12.2678	5.98489
FO5 9	FO5	Faroe	62.290111	-7.036028	316	Meadow	High (sheep)	Eysturoy	0.344535	1	42	12.0292	229	328	12.7279	11.3304	5.80865
FO5 10	FO5	Faroe	62.290111	-7.036028	316	Meadow	High (sheep)	Eysturoy	0.344535	0	42	12.9822	815	1184	13.7515	12.2129	5.9257
FO5 11	FO5	Faroe	62.290111	-7.036028	316	Meadow	High (sheep)	Eysturoy	0.344535	0	42	12.7773	305	767	13.821	11.7336	8.16865
FO5 12	FO5	Faroe	62.290111	-7.036028	316	Meadow	High (sheep)	Eysturoy	0.344535	0	42	12.9906	635	1458	13.9014	12.0799	7.01081
FO5 13	FO5	Faroe	62.290111	-7.036028	316	Meadow	High (sheep)	Eysturoy	0.344535	1	42	12.7229	290	409	13.3364	12.1094	4.8219
FO5 14	FO5	Faroe	62.290111	-7.036028	316	Meadow	High (sheep)	Eysturoy	0.344535	1	42	12.445	887	1620	13.4081	11.4819	7.73881
FO5 15	FO5	Faroe	62.290111	-7.036028	316	Meadow	High (sheep)	Eysturoy	0.344535	0	42	13.1832	1343	2199	14.0531	12.3134	6.59816
FO5 16	FO5	Faroe	62.290111	-7.036028	316	Meadow	High (sheep)	Eysturoy	0.344535	0	42	13.1413	504	887	14.0333	12.2493	6.78781
FO5 17	FO5	Faroe	62.290111	-7.036028	316	Meadow	High (sheep)	Eysturoy	0.344535	1	42	12.5478	600	764	13.3019	11.7936	6.0101
FO5 18	FO5	Faroe	62.290111	-7.036028	316	Meadow	High (sheep)	Eysturoy	0.344535	1	42	12.9928	847	1120	13.6833	12.3022	5.31495
FO5 19	FO5	Faroe	62.290111	-7.036028	316	Meadow	High (sheep)	Eysturoy	0.344535	0	28	7.48697	726	2153	8.09083	6.88311	8.06543
FO5 20	FO5	Faroe	62.290111	-7.036028	316	Meadow	High (sheep)	Eysturoy	0.344535	0	42	12.456	610	1204	13.3821	11.53	7.4347
FO5 21	FO5	Faroe	62.290111	-7.036028	316	Meadow	High (sheep)	Eysturoy	0.344535	1	42	12.9604	475	686	13.669	12.2518	5.46772
FO5 22	FO5	Faroe	62.290111	-7.036028	316	Meadow	High (sheep)	Eysturoy	0.344535	1	42	12.975	607	981	13.896	12.054	7.09801
FO5 23	FO5	Faroe	62.290111	-7.036028	316	Meadow	High (sheep)	Eysturoy	0.344535	0	28	7.5273	1054	1501	7.97415	7.08045	5.93641
FO5 24	FO5	Faroe	62.290111	-7.036028	316	Meadow	High (sheep)	Eysturoy	0.344535	0	56	18.8283	1074	1675	19.8505	17.8061	5.42893
FO5 25	FO5	Faroe	62.290111	-7.036028	316	Meadow	High (sheep)	Eysturoy	0.344535	1	42	13.0739	653	960	13.8062	12.3415	5.6016
FO5 26	FO5	Faroe	62.290111	-7.036028	316	Meadow	High (sheep)	Eysturoy	0.344535	0	42	11.9953	474	1073	12.9192	11.0714	7.70215
FO5 27	FO5	Faroe	62.290111	-7.036028	316	Meadow	High (sheep)	Eysturoy	0.344535	0	42	11.8227			11.8227	11.8227
FO5 28	FO5	Faroe	62.290111	-7.036028	316	Meadow	High (sheep)	Eysturoy	0.344535	1	42	12.9587	924	1244	13.7012	12.2162	5.72976
FO5 29	FO5	Faroe	62.290111	-7.036028	316	Meadow	High (sheep)	Eysturoy	0.344535	0	42	12.9376	711	1023	13.6375	12.2377	5.40966
FO5 30	FO5	Faroe	62.290111	-7.036028	316	Meadow	High (sheep)	Eysturoy	0.344535	1	42	12.9017	2379	3507	13.6413	12.1621	5.73261
FO5 31	FO5	Faroe	62.290111	-7.036028	316	Meadow	High (sheep)	Eysturoy	0.344535	1	42	13.6012	725	1333	14.4803	12.722	6.46396
FO5 32	FO5	Faroe	62.290111	-7.036028	316	Meadow	High (sheep)	Eysturoy	0.344535	1	56	19.0005	326	660	20.3423	17.6588	7.06168
FO5 33	FO5	Faroe	62.290111	-7.036028	316	Meadow	High (sheep)	Eysturoy	0.344535	0	42	12.4871	639	883	13.1711	11.8031	5.47754
FO5 34	FO5	Faroe	62.290111	-7.036028	316	Meadow	High (sheep)	Eysturoy	0.344535	0	42	11.8274	508	652	12.4804	11.1745	5.52076
FO5 35	FO5	Faroe	62.290111	-7.036028	316	Meadow	High (sheep)	Eysturoy	0.344535	0	42	12.527	1360	1833	13.1928	11.8612	5.31469
FO5 36	FO5	Faroe	62.290111	-7.036028	316	Meadow	High (sheep)	Eysturoy	0.344535	1	56	18.3034	514	1083	19.5507	17.056	6.81497
FO5 37	FO5	Faroe	62.290111	-7.036028	316	Meadow	High (sheep)	Eysturoy	0.344535	1	42	13.0991	1022	1441	13.838	12.3602	5.64102
FO5 38	FO5	Faroe	62.290111	-7.036028	316	Meadow	High (sheep)	Eysturoy	0.344535	1	42	13.0677	1189	1702	13.8215	12.3139	5.76838
FO5 39	FO5	Faroe	62.290111	-7.036028	316	Meadow	High (sheep)	Eysturoy	0.344535	1	42	12.0471	418	532	12.6704	11.4239	5.17354
FI1 1	FI1	Southern Finland	59.840833	23.220833	0	Meadow along the coast	Low	Hanko1	0.530755	0	42	13.5043	800	1804	14.6726	12.3359	8.65166
FI1 2	FI1	Southern Finland	59.840833	23.220833	0	Meadow along the coast	Low	Hanko1	0.530755	0	42	13.025	191	459	14.154	11.8961	8.66728
FI1 3	FI1	Southern Finland	59.840833	23.220833	0	Meadow along the coast	Low	Hanko1	0.530755	0	42	13.5955	497	1185	14.7017	12.4893	8.1367
FI1 4	FI1	Southern Finland	59.840833	23.220833	0	Meadow along the coast	Low	Hanko1	0.530755	0	42	13.9732	160	503	15.3593	12.5871	9.91974
FI1 5	FI1	Southern Finland	59.840833	23.220833	0	Meadow along the coast	Low	Hanko1	0.530755	0	42	12.7819	300	820	13.8718	11.692	8.52694
FI1 6	FI1	Southern Finland	59.840833	23.220833	0	Meadow along the coast	Low	Hanko1	0.530755	0	56	20.0083	183	481	21.5349	18.4816	7.63025
FI1 7	FI1	Southern Finland	59.840833	23.220833	0	Meadow along the coast	Low	Hanko1	0.530755	0	42	13.6253	639	1500	14.8433	12.4072	8.9396
FI1 8	FI1	Southern Finland	59.840833	23.220833	0	Meadow along the coast	Low	Hanko1	0.530755	0	42	13.032	800	1974	14.2312	11.8327	9.20239
FI1 9	FI1	Southern Finland	59.840833	23.220833	0	Meadow along the coast	Low	Hanko1	0.530755	0	42	13.9874	696	1173	14.8713	13.1034	6.31963
FI1 10	FI1	Southern Finland	59.840833	23.220833	0	Meadow along the coast	Low	Hanko1	0.530755	0	42	13.9738	1987	4424	15.1577	12.7898	8.47291
FI1 11	FI1	Southern Finland	59.840833	23.220833	0	Meadow along the coast	Low	Hanko1	0.530755	0	42	13.3348	1094	2500	14.5619	12.1077	9.20207
FI1 12	FI1	Southern Finland	59.840833	23.220833	0	Meadow along the coast	Low	Hanko1	0.530755	0	42	13.0091	546	1260	13.9884	12.0298	7.52785
FI1 13	FI1	Southern Finland	59.840833	23.220833	0	Meadow along the coast	Low	Hanko1	0.530755	0	42	12.3614	691	1142	13.0389	11.6838	5.48136
FI1 14	FI1	Southern Finland	59.840833	23.220833	0	Meadow along the coast	Low	Hanko1	0.530755	0	42	13.4652	977	1781	14.4293	12.5011	7.15976
FI1 15	FI1	Southern Finland	59.840833	23.220833	0	Meadow along the coast	Low	Hanko1	0.530755	0	42	13.4847	549	1018	14.4129	12.5565	6.8835
FI1 16	FI1	Southern Finland	59.840833	23.220833	0	Meadow along the coast	Low	Hanko1	0.530755	0	42	13.0261	1835	3421	14.0985	11.9537	8.2325
FI1 17	FI1	Southern Finland	59.840833	23.220833	0	Meadow along the coast	Low	Hanko1	0.530755	0	42	13.666	868	1872	14.6807	12.6514	7.42473
FI1 18	FI1	Southern Finland	59.840833	23.220833	0	Meadow along the coast	Low	Hanko1	0.530755	0	42	12.8187	296	687	13.8713	11.7661	8.21161
FI1 19	FI1	Southern Finland	59.840833	23.220833	0	Meadow along the coast	Low	Hanko1	0.530755	0	56	19.6029	255	857	21.4949	17.7109	9.65174
FI1 20	FI1	Southern Finland	59.840833	23.220833	0	Meadow along the coast	Low	Hanko1	0.530755	0	42	13.3824	712	1908	14.6683	12.0964	9.60942
FI1 21	FI1	Southern Finland	59.840833	23.220833	0	Meadow along the coast	Low	Hanko1	0.530755	0	42	13.2773	283	584	14.1737	12.381	6.75121
FI1 22	FI1	Southern Finland	59.840833	23.220833	0	Meadow along the coast	Low	Hanko1	0.530755	0	42	13.1844	438	1020	14.2225	12.1463	7.87372
FI1 23	FI1	Southern Finland	59.840833	23.220833	0	Meadow along the coast	Low	Hanko1	0.530755	0	42	13.8003	437	850	14.8693	12.7312	7.74659
FI1 24	FI1	Southern Finland	59.840833	23.220833	0	Meadow along the coast	Low	Hanko1	0.530755	0	42	12.9083	589	967	13.7733	12.0432	6.70155
FI1 25	FI1	Southern Finland	59.840833	23.220833	0	Meadow along the coast	Low	Hanko1	0.530755	0	42	12.2498	123	347	13.2537	11.2459	8.1951
FI1 26	FI1	Southern Finland	59.840833	23.220833	0	Meadow along the coast	Low	Hanko1	0.530755	0	42	12.8784	463	1097	13.921	11.8359	8.09534
FI1 27	FI1	Southern Finland	59.840833	23.220833	0	Meadow along the coast	Low	Hanko1	0.530755	0	42	13.3942	324	788	14.5007	12.2878	8.26065
FI1 28	FI1	Southern Finland	59.840833	23.220833	0	Meadow along the coast	Low	Hanko1	0.530755	0	42	13.0219	601	1305	14.0552	11.9885	7.9352
FI1 29	FI1	Southern Finland	59.840833	23.220833	0	Meadow along the coast	Low	Hanko1	0.530755	0	42	12.8628	863	1924	13.8006	11.9251	7.29046
FI1 30	FI1	Southern Finland	59.840833	23.220833	0	Meadow along the coast	Low	Hanko1	0.530755	0	42	13.1438	222	582	14.2247	12.0628	8.224
FI1 31	FI1	Southern Finland	59.840833	23.220833	0	Meadow along the coast	Low	Hanko1	0.530755	0	42	13.5749	344	889	14.612	12.5378	7.63957
FI1 32	FI1	Southern Finland	59.840833	23.220833	0	Meadow along the coast	Low	Hanko1	0.530755	0	42	13.3758	651	1705	14.4421	12.3095	7.97186
FI1 33	FI1	Southern Finland	59.840833	23.220833	0	Meadow along the coast	Low	Hanko1	0.530755	0	42	13.5526	888	1547	14.6899	12.4154	8.3914
FI1 34	FI1	Southern Finland	59.840833	23.220833	0	Meadow along the coast	Low	Hanko1	0.530755	0	42	13.2323	393	843	14.1588	12.3059	7.00108
FI1 35	FI1	Southern Finland	59.840833	23.220833	0	Meadow along the coast	Low	Hanko1	0.530755	0	42	13.9576	739	1440	14.9597	12.9554	7.17989
FI1 36	FI1	Southern Finland	59.840833	23.220833	0	Meadow along the coast	Low	Hanko1	0.530755	0	42	13.3694	597	1600	14.5024	12.2364	8.47458
FI1 37	FI1	Southern Finland	59.840833	23.220833	0	Meadow along the coast	Low	Hanko1	0.530755	0	42	12.8948	358	969	14.1628	11.6268	9.83348
FI1 38	FI1	Southern Finland	59.840833	23.220833	0	Meadow along the coast	Low	Hanko1	0.530755	0	42	13.3839	286	744	14.3328	12.4351	7.08951
FI1 39	FI1	Southern Finland	59.840833	23.220833	0	Meadow along the coast	Low	Hanko1	0.530755	0	42	13.2618	399	860	14.2368	12.2868	7.3522
FI1 40	FI1	Southern Finland	59.840833	23.220833	0	Meadow along the coast	Low	Hanko1	0.530755	0	42	13.2494	1176	1839	14.0393	12.4595	5.96165
FI1 41	FI1	Southern Finland	59.840833	23.220833	0	Meadow along the coast	Low	Hanko1	0.530755	0	56	18.915	380	1020	20.3676	17.4624	7.67969
FI1 42	FI1	Southern Finland	59.840833	23.220833	0	Meadow along the coast	Low	Hanko1	0.530755	0	42	13.7484	2437	4790	14.9129	12.5838	8.47058
FI1 43	FI1	Southern Finland	59.840833	23.220833	0	Meadow along the coast	Low	Hanko1	0.530755	0	42	12.8973	652	1547	13.8757	11.9188	7.58653
FI1 44	FI1	Southern Finland	59.840833	23.220833	0	Meadow along the coast	Low	Hanko1	0.530755	0	42	13.5994	271	634	14.8233	12.3754	9.00006
FI2 1	FI2	Southern Finland	59.839722	23.227778	0	Meadow along the coast	Low	Hanko2	0.549059	0	42	13.5291	637	1114	14.4726	12.5856	6.97378
FI2 2	FI2	Southern Finland	59.839722	23.227778	0	Meadow along the coast	Low	Hanko2	0.549059	0	42	13.3485	1090	2025	14.3677	12.3293	7.63504
FI2 3	FI2	Southern Finland	59.839722	23.227778	0	Meadow along the coast	Low	Hanko2	0.549059	0	42	12.9359	157	397	14.0654	11.8064	8.73137
FI2 4	FI2	Southern Finland	59.839722	23.227778	0	Meadow along the coast	Low	Hanko2	0.549059	0	42	12.6428	468	689	13.3216	11.9639	5.36964
FI2 5	FI2	Southern Finland	59.839722	23.227778	0	Meadow along the coast	Low	Hanko2	0.549059	0	42	12.5657	570	815	13.2653	11.8662	5.56703
FI2 6	FI2	Southern Finland	59.839722	23.227778	0	Meadow along the coast	Low	Hanko2	0.549059	0	42	12.8501	968	1453	13.6122	12.0879	5.9314
FI2 7	FI2	Southern Finland	59.839722	23.227778	0	Meadow along the coast	Low	Hanko2	0.549059	0	42	13.2554	439	653	14.0429	12.4679	5.94118
FI2 8	FI2	Southern Finland	59.839722	23.227778	0	Meadow along the coast	Low	Hanko2	0.549059	0	42	13.2987	610	945	14.169	12.4284	6.54432
FI2 9	FI2	Southern Finland	59.839722	23.227778	0	Meadow along the coast	Low	Hanko2	0.549059	0	42	12.7052	1025	1467	13.3993	12.0111	5.46317
FI2 10	FI2	Southern Finland	59.839722	23.227778	0	Meadow along the coast	Low	Hanko2	0.549059	0	42	12.7759	1296	1896	13.4806	12.0711	5.51637
FI2 11	FI2	Southern Finland	59.839722	23.227778	0	Meadow along the coast	Low	Hanko2	0.549059	0	42	13.9072	2454	4585	14.9069	12.9075	7.18835
FI2 12	FI2	Southern Finland	59.839722	23.227778	0	Meadow along the coast	Low	Hanko2	0.549059	0	42	11.8333	251	649	12.6395	11.0271	6.81306
FI2 13	FI2	Southern Finland	59.839722	23.227778	0	Meadow along the coast	Low	Hanko2	0.549059	0	42	12.8749	1462	3055	13.9831	11.7666	8.60814
FI2 14	FI2	Southern Finland	59.839722	23.227778	0	Meadow along the coast	Low	Hanko2	0.549059	0	42	12.9287	814	1704	13.8853	11.9721	7.39886
FI2 15	FI2	Southern Finland	59.839722	23.227778	0	Meadow along the coast	Low	Hanko2	0.549059	0	42	12.6729	1316	1775	13.3066	12.0392	5.00026
FI2 16	FI2	Southern Finland	59.839722	23.227778	0	Meadow along the coast	Low	Hanko2	0.549059	0	42	13.423	333	717	14.4647	12.3813	7.76055
FI2 17	FI2	Southern Finland	59.839722	23.227778	0	Meadow along the coast	Low	Hanko2	0.549059	0	42	12.9328	31	52	13.8381	12.0274	7.00051
FI2 18	FI2	Southern Finland	59.839722	23.227778	0	Meadow along the coast	Low	Hanko2	0.549059	0	42	12.5366	2364	3102	13.2005	11.8727	5.29569
FI2 19	FI2	Southern Finland	59.839722	23.227778	0	Meadow along the coast	Low	Hanko2	0.549059	0	42	12.8483	537	943	13.7057	11.9909	6.67315
FI2 20	FI2	Southern Finland	59.839722	23.227778	0	Meadow along the coast	Low	Hanko2	0.549059	0	42	12.9076	591	1007	13.8138	12.0013	7.0213
FI2 21	FI2	Southern Finland	59.839722	23.227778	0	Meadow along the coast	Low	Hanko2	0.549059	0	42	12.3055	813	1210	13.0084	11.6026	5.71215
FI2 22	FI2	Southern Finland	59.839722	23.227778	0	Meadow along the coast	Low	Hanko2	0.549059	0	42	12.7354	409	743	13.6751	11.7957	7.37875
FI2 23	FI2	Southern Finland	59.839722	23.227778	0	Meadow along the coast	Low	Hanko2	0.549059	0	42	11.98	559	813	12.537	11.423	4.64932
FI2 24	FI2	Southern Finland	59.839722	23.227778	0	Meadow along the coast	Low	Hanko2	0.549059	0	42	13.0822	227	382	13.9121	12.2523	6.34349
FI2 25	FI2	Southern Finland	59.839722	23.227778	0	Meadow along the coast	Low	Hanko2	0.549059	0	42	12.839	481	777	13.649	12.0291	6.30824
FI2 26	FI2	Southern Finland	59.839722	23.227778	0	Meadow along the coast	Low	Hanko2	0.549059	0	42	12.6452	765	1530	13.4738	11.8167	6.55251
FI2 27	FI2	Southern Finland	59.839722	23.227778	0	Meadow along the coast	Low	Hanko2	0.549059	0	42	12.8863	1387	1790	13.5366	12.2359	5.04715
FI2 28	FI2	Southern Finland	59.839722	23.227778	0	Meadow along the coast	Low	Hanko2	0.549059	0	42	12.8069	1027	1615	13.6221	11.9917	6.36507
FI2 29	FI2	Southern Finland	59.839722	23.227778	0	Meadow along the coast	Low	Hanko2	0.549059	0	42	13.7343	906	1898	14.9073	12.5614	8.54025
FI2 30	FI2	Southern Finland	59.839722	23.227778	0	Meadow along the coast	Low	Hanko2	0.549059	0	42	12.2175	499	757	12.9185	11.5165	5.73758
FI2 31	FI2	Southern Finland	59.839722	23.227778	0	Meadow along the coast	Low	Hanko2	0.549059	0	42	13.7268	1061	1827	14.5895	12.8641	6.28483
FI2 32	FI2	Southern Finland	59.839722	23.227778	0	Meadow along the coast	Low	Hanko2	0.549059	0	42	13.0361	1387	2783	14.0446	12.0276	7.73617
FI2 33	FI2	Southern Finland	59.839722	23.227778	0	Meadow along the coast	Low	Hanko2	0.549059	0	42	13.7307	638	1048	14.5908	12.8706	6.26407
FI2 34	FI2	Southern Finland	59.839722	23.227778	0	Meadow along the coast	Low	Hanko2	0.549059	0	28	7.22529	463	756	7.6435	6.80708	5.78811
FI2 35	FI2	Southern Finland	59.839722	23.227778	0	Meadow along the coast	Low	Hanko2	0.549059	0	42	12.1386	549	774	12.8364	11.4408	5.74897
FI2 36	FI2	Southern Finland	59.839722	23.227778	0	Meadow along the coast	Low	Hanko2	0.549059	0	42	12.6722	773	1120	13.3645	11.9799	5.46314
FI2 37	FI2	Southern Finland	59.839722	23.227778	0	Meadow along the coast	Low	Hanko2	0.549059	0	42	13.5529	1135	1811	14.367	12.7388	6.00695
FI2 38	FI2	Southern Finland	59.839722	23.227778	0	Meadow along the coast	Low	Hanko2	0.549059	0	42	12.8877	931	1548	13.661	12.1144	6.00024
FI2 39	FI2	Southern Finland	59.839722	23.227778	0	Meadow along the coast	Low	Hanko2	0.549059	0	42	12.8763	610	960	13.5919	12.1607	5.55768
FI2 40	FI2	Southern Finland	59.839722	23.227778	0	Meadow along the coast	Low	Hanko2	0.549059	0	42	12.8344	845	1624	13.8008	11.8679	7.53018
FI2 41	FI2	Southern Finland	59.839722	23.227778	0	Meadow along the coast	Low	Hanko2	0.549059	0	42	12.6786	381	615	13.4798	11.8774	6.31966
FI2 42	FI2	Southern Finland	59.839722	23.227778	0	Meadow along the coast	Low	Hanko2	0.549059	0	42	13.2125	3785	6711	14.209	12.216	7.54222
FI3 1	FI3	Southern Finland	59.883333	23.097778	0	Meadow along the coast	Low	Hanko3	0.428984	0	42	13.5194	437	1000	14.5839	12.4549	7.87373
FI3 2	FI3	Southern Finland	59.883333	23.097778	0	Meadow along the coast	Low	Hanko3	0.428984	0	42	13.2091	337	723	14.1223	12.296	6.91334
FI3 3	FI3	Southern Finland	59.883333	23.097778	0	Meadow along the coast	Low	Hanko3	0.428984	0	42	13.1365	796	1480	14.0355	12.2374	6.84393
FI3 4	FI3	Southern Finland	59.883333	23.097778	0	Meadow along the coast	Low	Hanko3	0.428984	0	42	13.7717	404	929	14.7131	12.8304	6.83564
FI3 5	FI3	Southern Finland	59.883333	23.097778	0	Meadow along the coast	Low	Hanko3	0.428984	0	42	13.3543	558	1291	14.3615	12.347	7.54241
FI3 6	FI3	Southern Finland	59.883333	23.097778	0	Meadow along the coast	Low	Hanko3	0.428984	0	42	13.5075	542	1284	14.425	12.59	6.79263
FI3 7	FI3	Southern Finland	59.883333	23.097778	0	Meadow along the coast	Low	Hanko3	0.428984	0	42	12.6509	409	1040	13.6402	11.6617	7.8195
FI3 8	FI3	Southern Finland	59.883333	23.097778	0	Meadow along the coast	Low	Hanko3	0.428984	0	42	13.0826	472	1092	14.0639	12.1013	7.50068
FI3 9	FI3	Southern Finland	59.883333	23.097778	0	Meadow along the coast	Low	Hanko3	0.428984	0	42	13.8962	951	2060	14.9106	12.8819	7.29944
FI3 10	FI3	Southern Finland	59.883333	23.097778	0	Meadow along the coast	Low	Hanko3	0.428984	0	42	13.2081	2647	4151	14.0641	12.3522	6.48042
FI3 11	FI3	Southern Finland	59.883333	23.097778	0	Meadow along the coast	Low	Hanko3	0.428984	0	42	12.4581	1382	2939	13.5187	11.3974	8.51385
FI3 12	FI3	Southern Finland	59.883333	23.097778	0	Meadow along the coast	Low	Hanko3	0.428984	0	42	13.0711	394	1000	14.007	12.1352	7.15982
FI3 13	FI3	Southern Finland	59.883333	23.097778	0	Meadow along the coast	Low	Hanko3	0.428984	0	42	13.9893	599	1250	14.9871	12.9915	7.13254
FI3 14	FI3	Southern Finland	59.883333	23.097778	0	Meadow along the coast	Low	Hanko3	0.428984	0	42	13.1455	158	423	14.0951	12.196	7.22355
FI3 15	FI3	Southern Finland	59.883333	23.097778	0	Meadow along the coast	Low	Hanko3	0.428984	0	42	13.5572	1040	1926	14.5869	12.5276	7.59496
FI3 16	FI3	Southern Finland	59.883333	23.097778	0	Meadow along the coast	Low	Hanko3	0.428984	0	28	8.4891	432	868	9.11306	7.86515	7.35007
FI3 17	FI3	Southern Finland	59.883333	23.097778	0	Meadow along the coast	Low	Hanko3	0.428984	0	42	12.9346	264	442	13.6927	12.1766	5.8607
FI3 18	FI3	Southern Finland	59.883333	23.097778	0	Meadow along the coast	Low	Hanko3	0.428984	0	42	13.8829	1816	3334	14.8807	12.8851	7.18716
FI3 19	FI3	Southern Finland	59.883333	23.097778	0	Meadow along the coast	Low	Hanko3	0.428984	0	42	13.7795	129	381	14.8715	12.6875	7.92484
FI3 20	FI3	Southern Finland	59.883333	23.097778	0	Meadow along the coast	Low	Hanko3	0.428984	0	42	13.5055	370	905	14.5041	12.507	7.39365
FI3 21	FI3	Southern Finland	59.883333	23.097778	0	Meadow along the coast	Low	Hanko3	0.428984	0	42	13.0803	492	1139	13.9506	12.2099	6.65413
FI3 22	FI3	Southern Finland	59.883333	23.097778	0	Meadow along the coast	Low	Hanko3	0.428984	0	42	13.5354	328	689	14.4395	12.6313	6.67974
FI3 23	FI3	Southern Finland	59.883333	23.097778	0	Meadow along the coast	Low	Hanko3	0.428984	0	42	13.4998	539	1562	14.6019	12.3976	8.16409
FI3 24	FI3	Southern Finland	59.883333	23.097778	0	Meadow along the coast	Low	Hanko3	0.428984	0	42	13.1009	1874	1187	14.0871	12.1146	7.52817
FI3 25	FI3	Southern Finland	59.883333	23.097778	0	Meadow along the coast	Low	Hanko3	0.428984	0	42	13.8252	1874	3191	14.8638	12.7865	7.51268
FI3 26	FI3	Southern Finland	59.883333	23.097778	0	Meadow along the coast	Low	Hanko3	0.428984	0	42	12.9828	2484	4522	13.8028	12.1628	6.31612
FI3 27	FI3	Southern Finland	59.883333	23.097778	0	Meadow along the coast	Low	Hanko3	0.428984	0	42	13.7484	1739	3239	14.9396	12.5572	8.66446
FI3 28	FI3	Southern Finland	59.883333	23.097778	0	Meadow along the coast	Low	Hanko3	0.428984	0	42	12.5606	667	1450	13.512	11.6092	7.5743
FI3 29	FI3	Southern Finland	59.883333	23.097778	0	Meadow along the coast	Low	Hanko3	0.428984	0	42	13.4815	1342	2579	14.4673	12.4958	7.31174
FI3 30	FI3	Southern Finland	59.883333	23.097778	0	Meadow along the coast	Low	Hanko3	0.428984	0	42	13.5706	1712	3187	14.5589	12.5823	7.28257
FI3 31	FI3	Southern Finland	59.883333	23.097778	0	Meadow along the coast	Low	Hanko3	0.428984	0	42	12.8143	799	2213	13.8494	11.7792	8.07766
FI3 32	FI3	Southern Finland	59.883333	23.097778	0	Meadow along the coast	Low	Hanko3	0.428984	0	42	13.0369	588	1299	14.0936	11.9803	8.10479
FI3 33	FI3	Southern Finland	59.883333	23.097778	0	Meadow along the coast	Low	Hanko3	0.428984	0	42	13.6141	2193	2850	14.3168	12.9114	5.16158
FI3 34	FI3	Southern Finland	59.883333	23.097778	0	Meadow along the coast	Low	Hanko3	0.428984	0	28	8.2868	1004	2244	8.97922	7.59437	8.35575
FI3 35	FI3	Southern Finland	59.883333	23.097778	0	Meadow along the coast	Low	Hanko3	0.428984	0	42	12.8116	416	938	13.6268	11.9965	6.3624
FI3 36	FI3	Southern Finland	59.883333	23.097778	0	Meadow along the coast	Low	Hanko3	0.428984	0	42	13.2623	190	476	14.3511	12.1734	8.2101
FI3 37	FI3	Southern Finland	59.883333	23.097778	0	Meadow along the coast	Low	Hanko3	0.428984	0	42	13.6041	1285	2845	14.7188	12.4893	8.19409
FI3 38	FI3	Southern Finland	59.883333	23.097778	0	Meadow along the coast	Low	Hanko3	0.428984	0	42	12.8526	398	1047	13.7491	11.956	6.97567
FI3 39	FI3	Southern Finland	59.883333	23.097778	0	Meadow along the coast	Low	Hanko3	0.428984	0	42	13.2616	334	658	14.223	12.3001	7.24977
FI3 40	FI3	Southern Finland	59.883333	23.097778	0	Meadow along the coast	Low	Hanko3	0.428984	0	42	13.586	699	1652	14.6448	12.5272	7.79314
FI 7 1	FI7	Northern Finland	69.634889	27.083583	107	Meadow	High (reindeer)	Kevo1	0.314029	0	42	13.4115	1106	2278	14.3948	12.4283	7.33121
FI 7 2	FI7	Northern Finland	69.634889	27.083583	107	Meadow	High (reindeer)	Kevo1	0.314029	0	42	13.3558	614	1175	14.3837	12.3279	7.69632
FI 7 3	FI7	Northern Finland	69.634889	27.083583	107	Meadow	High (reindeer)	Kevo1	0.314029	0	56	19.3473	342	993	20.7307	17.9638	7.15048
FI 7 4	FI7	Northern Finland	69.634889	27.083583	107	Meadow	High (reindeer)	Kevo1	0.314029	1	42	12.8087	764	1654	13.7948	11.8226	7.69856
FI 7 5	FI7	Northern Finland	69.634889	27.083583	107	Meadow	High (reindeer)	Kevo1	0.314029	1	42	13.4159	620	1099	14.4252	12.4067	7.52294
FI 7 6	FI7	Northern Finland	69.634889	27.083583	107	Meadow	High (reindeer)	Kevo1	0.314029	1	42	12.7471	373	779	13.5952	11.899	6.65318
FI 7 7	FI7	Northern Finland	69.634889	27.083583	107	Meadow	High (reindeer)	Kevo1	0.314029	1	42	13.1857	1724	3139	14.2101	12.1613	7.76906
FI 7 8	FI7	Northern Finland	69.634889	27.083583	107	Meadow	High (reindeer)	Kevo1	0.314029	0	42	13.3824	1113	2734	14.6483	12.1165	9.45953
FI 7 9	FI7	Northern Finland	69.634889	27.083583	107	Meadow	High (reindeer)	Kevo1	0.314029	1	42	13.7174	581	1126	14.6663	12.7684	6.91783
FI 7 10	FI7	Northern Finland	69.634889	27.083583	107	Meadow	High (reindeer)	Kevo1	0.314029	1	42	13.4447	478	873	14.3344	12.5551	6.61732
FI 7 11	FI7	Northern Finland	69.634889	27.083583	107	Meadow	High (reindeer)	Kevo1	0.314029	0	42	13.1467	961	1870	14.0328	12.2605	6.74055
FI 7 12	FI7	Northern Finland	69.634889	27.083583	107	Meadow	High (reindeer)	Kevo1	0.314029	1	42	13.4933	4057	5375	14.2781	12.7085	5.81604
FI 7 13	FI7	Northern Finland	69.634889	27.083583	107	Meadow	High (reindeer)	Kevo1	0.314029	1	42	13.3448	546	806	14.2038	12.4859	6.43657
FI 7 14	FI7	Northern Finland	69.634889	27.083583	107	Meadow	High (reindeer)	Kevo1	0.314029	0	42	13.5175	930	1997	14.565	12.47	7.74932
FI 7 15	FI7	Northern Finland	69.634889	27.083583	107	Meadow	High (reindeer)	Kevo1	0.314029	0	56	18.5691	381	1045	19.892	17.2462	7.12407
FI 7 16	FI7	Northern Finland	69.634889	27.083583	107	Meadow	High (reindeer)	Kevo1	0.314029	1	42	13.2803	347	565	14.1553	12.4052	6.5893
FI 7 17	FI7	Northern Finland	69.634889	27.083583	107	Meadow	High (reindeer)	Kevo1	0.314029	1	42	12.9205	773	1659	13.9008	11.9402	7.58718
FI 7 18	FI7	Northern Finland	69.634889	27.083583	107	Meadow	High (reindeer)	Kevo1	0.314029	0	42	11.9407	355	898	12.826	11.0555	7.41386
FI 7 19	FI7	Northern Finland	69.634889	27.083583	107	Meadow	High (reindeer)	Kevo1	0.314029	1	42	13.475	422	883	14.4405	12.5094	7.16544
FI 7 20	FI7	Northern Finland	69.634889	27.083583	107	Meadow	High (reindeer)	Kevo1	0.314029	0	42	13.1908	659	1505	14.1999	12.1817	7.65029
FI 7 21	FI7	Northern Finland	69.634889	27.083583	107	Meadow	High (reindeer)	Kevo1	0.314029	0	42	12.9847	732	1479	13.9756	11.9938	7.63122
FI 7 22	FI7	Northern Finland	69.634889	27.083583	107	Meadow	High (reindeer)	Kevo1	0.314029	1	42	13.2704	496	1011	14.3424	12.1983	8.07849
FI 7 23	FI7	Northern Finland	69.634889	27.083583	107	Meadow	High (reindeer)	Kevo1	0.314029	0	42	13.4515	1154	2442	14.4512	12.4518	7.43209
FI 7 24	FI7	Northern Finland	69.634889	27.083583	107	Meadow	High (reindeer)	Kevo1	0.314029	0	42	13.1277	466	1308	14.2577	11.9977	8.60756
FI 7 25	FI7	Northern Finland	69.634889	27.083583	107	Meadow	High (reindeer)	Kevo1	0.314029	1	42	12.2319	735	1448	13.1065	11.3573	7.15026
FI 7 26	FI7	Northern Finland	69.634889	27.083583	107	Meadow	High (reindeer)	Kevo1	0.314029	1	42	13.9759	481	836	15.059	12.8928	7.75
FI 7 27	FI7	Northern Finland	69.634889	27.083583	107	Meadow	High (reindeer)	Kevo1	0.314029	1	42	13.5282	226	598	14.6681	12.3882	8.42624
FI 7 28	FI7	Northern Finland	69.634889	27.083583	107	Meadow	High (reindeer)	Kevo1	0.314029	1	42	13.2506	193	407	14.3839	12.1172	8.55294
FI 7 29	FI7	Northern Finland	69.634889	27.083583	107	Meadow	High (reindeer)	Kevo1	0.314029	0	42	13.039	994	2251	14.0042	12.0738	7.40234
FI 7 30	FI7	Northern Finland	69.634889	27.083583	107	Meadow	High (reindeer)	Kevo1	0.314029	1	42	13.4808	242	417	14.576	12.3857	8.12344
FI 7 31	FI7	Northern Finland	69.634889	27.083583	107	Meadow	High (reindeer)	Kevo1	0.314029	0	42	12.7643	714	1699	13.7594	11.7692	7.79577
FI 7 32	FI7	Northern Finland	69.634889	27.083583	107	Meadow	High (reindeer)	Kevo1	0.314029	0	42	12.7159	444	946	13.5356	11.8962	6.4461
FI 7 33	FI7	Northern Finland	69.634889	27.083583	107	Meadow	High (reindeer)	Kevo1	0.314029	0	42	13.7867	839	1898	14.8178	12.7556	7.47888
FI 7 34	FI7	Northern Finland	69.634889	27.083583	107	Meadow	High (reindeer)	Kevo1	0.314029	0	42	12.772	2231	4104	13.5663	11.9777	6.21888
FI8 1	FI8	Northern Finland	69.732333	27.019889	91	Meadow	High (reindeer)	Kevo2	0.314076	1	42	12.9513	793	1781	13.8649	12.0377	7.05417
FI8 2	FI8	Northern Finland	69.732333	27.019889	91	Meadow	High (reindeer)	Kevo2	0.314076	0	42	13.2954	437	1165	14.3165	12.2744	7.67985
FI8 3	FI8	Northern Finland	69.732333	27.019889	91	Meadow	High (reindeer)	Kevo2	0.314076	1	42	13.0368	1214	2243	13.8867	12.1869	6.51942
FI8 4	FI8	Northern Finland	69.732333	27.019889	91	Meadow	High (reindeer)	Kevo2	0.314076	0	42	11.5325	435	1109	12.538	10.527	8.71893
FI8 5	FI8	Northern Finland	69.732333	27.019889	91	Meadow	High (reindeer)	Kevo2	0.314076	0	42	12.7763	191	506	13.8632	11.6894	8.50703
FI8 6	FI8	Northern Finland	69.732333	27.019889	91	Meadow	High (reindeer)	Kevo2	0.314076	0	42	12.6672	1063	2567	13.7346	11.5997	8.42687
FI8 7	FI8	Northern Finland	69.732333	27.019889	91	Meadow	High (reindeer)	Kevo2	0.314076	0	42	13.0185	1589	3203	13.9697	12.0673	7.30658
FI8 8	FI8	Northern Finland	69.732333	27.019889	91	Meadow	High (reindeer)	Kevo2	0.314076	1	42	12.7625	475	898	13.4399	12.085	5.30819
FI8 9	FI8	Northern Finland	69.732333	27.019889	91	Meadow	High (reindeer)	Kevo2	0.314076	1	42	12.246	2227	5511	13.2441	11.2479	8.15025
FI8 10	FI8	Northern Finland	69.732333	27.019889	91	Meadow	High (reindeer)	Kevo2	0.314076	0	42	12.6701	665	1165	13.4899	11.8503	6.47021
FI8 11	FI8	Northern Finland	69.732333	27.019889	91	Meadow	High (reindeer)	Kevo2	0.314076	1	28	9.48973	574	1237	10.2784	8.70104	8.31095
FI8 12	FI8	Northern Finland	69.732333	27.019889	91	Meadow	High (reindeer)	Kevo2	0.314076	1	42	12.5645	914	1710	13.3667	11.7623	6.38455
FI8 13	FI8	Northern Finland	69.732333	27.019889	91	Meadow	High (reindeer)	Kevo2	0.314076	0	42	12.9898	708	1644	13.923	12.0567	7.1837
FI8 14	FI8	Northern Finland	69.732333	27.019889	91	Meadow	High (reindeer)	Kevo2	0.314076	0	42	13.1882	1214	2755	14.2343	12.1421	7.93212
FI8 15	FI8	Northern Finland	69.732333	27.019889	91	Meadow	High (reindeer)	Kevo2	0.314076	1	42	12.7269	1326	1852	13.4411	12.0127	5.61165
FI8 16	FI8	Northern Finland	69.732333	27.019889	91	Meadow	High (reindeer)	Kevo2	0.314076	0	42	12.9166	1321	2663	13.7764	12.0569	6.65625
FI8 17	FI8	Northern Finland	69.732333	27.019889	91	Meadow	High (reindeer)	Kevo2	0.314076	1	42	12.9752	693	1462	13.8884	12.062	7.0379
FI8 18	FI8	Northern Finland	69.732333	27.019889	91	Meadow	High (reindeer)	Kevo2	0.314076	1	42	12.8076	793	1518	13.6161	11.9991	6.31271
FI8 19	FI8	Northern Finland	69.732333	27.019889	91	Meadow	High (reindeer)	Kevo2	0.314076	0	42	12.6576	701	1653	13.4763	11.8389	6.46829
FI8 20	FI8	Northern Finland	69.732333	27.019889	91	Meadow	High (reindeer)	Kevo2	0.314076	0	42	13.2986	879	2187	14.3328	12.2644	7.77684
FI8 21	FI8	Northern Finland	69.732333	27.019889	91	Meadow	High (reindeer)	Kevo2	0.314076	1	42	12.7757	1279	2479	13.6191	11.9323	6.60144
FI8 22	FI8	Northern Finland	69.732333	27.019889	91	Meadow	High (reindeer)	Kevo2	0.314076	1	42	12.565	2544	5508	13.4981	11.6318	7.42681
FI8 23	FI8	Northern Finland	69.732333	27.019889	91	Meadow	High (reindeer)	Kevo2	0.314076	0	42	12.6022	428	869	13.4844	11.72	7.00035
FI8 24	FI8	Northern Finland	69.732333	27.019889	91	Meadow	High (reindeer)	Kevo2	0.314076	1	42	13.5426	755	1332	14.5387	12.5465	7.35517
FI8 25	FI8	Northern Finland	69.732333	27.019889	91	Meadow	High (reindeer)	Kevo2	0.314076	1	42	12.8586	495	904	13.7678	11.9493	7.07134
FI8 26	FI8	Northern Finland	69.732333	27.019889	91	Meadow	High (reindeer)	Kevo2	0.314076	1	42	12.9653	322	885	14.045	11.8856	8.3275
FI8 27	FI8	Northern Finland	69.732333	27.019889	91	Meadow	High (reindeer)	Kevo2	0.314076	1	42	12.7643	251	556	13.5609	11.9677	6.24102
FI8 28	FI8	Northern Finland	69.732333	27.019889	91	Meadow	High (reindeer)	Kevo2	0.314076	1	42	11.9378	473	846	12.7793	11.0963	7.04872
FI8 29	FI8	Northern Finland	69.732333	27.019889	91	Meadow	High (reindeer)	Kevo2	0.314076	0	42	12.5758	982	2355	13.5997	11.5519	8.14202
FI8 30	FI8	Northern Finland	69.732333	27.019889	91	Meadow	High (reindeer)	Kevo2	0.314076	1	42	13.1279	1149	1539	13.8936	12.3622	5.83284
FI8 31	FI8	Northern Finland	69.732333	27.019889	91	Meadow	High (reindeer)	Kevo2	0.314076	1	42	13.4255	1014	1998	14.1839	12.6671	5.6488
FI8 32	FI8	Northern Finland	69.732333	27.019889	91	Meadow	High (reindeer)	Kevo2	0.314076	0	42	11.1439	358	973	12.0853	10.2024	8.44817
FI8 33	FI8	Northern Finland	69.732333	27.019889	91	Meadow	High (reindeer)	Kevo2	0.314076	1	42	12.7735	827	1464	13.5131	12.0339	5.79015
FI9 1	FI9	Northern Finland	69.732333	27.019889	91	Meadow	High (reindeer)	Kevo2	0.314076	0	42	12.5183	371	856	13.4329	11.6037	7.30626
FI9 2	FI9	Northern Finland	69.759	26.988556	85	Meadow	High (reindeer)	Kevo3	0.314661	1	42	13.0214	473	700	13.8059	12.2369	6.02467
FI9 3	FI9	Northern Finland	69.759	26.988556	85	Meadow	High (reindeer)	Kevo3	0.314661	1	42	12.8671	876	1326	13.6708	12.0635	6.24585
FI9 4	FI9	Northern Finland	69.759	26.988556	85	Meadow	High (reindeer)	Kevo3	0.314661	0	42	12.745	2261	3840	13.6853	11.8047	7.37753
FI9 5	FI9	Northern Finland	69.759	26.988556	85	Meadow	High (reindeer)	Kevo3	0.314661	1	42	13.7981	611	825	14.5626	13.0337	5.54034
FI9 6	FI9	Northern Finland	69.759	26.988556	85	Meadow	High (reindeer)	Kevo3	0.314661	1	42	12.7744	539	932	13.6415	11.9073	6.78776
FI9 7	FI9	Northern Finland	69.759	26.988556	85	Meadow	High (reindeer)	Kevo3	0.314661	1	42	13.313	941	1303	14.1365	12.4895	6.18565
FI9 8	FI9	Northern Finland	69.759	26.988556	85	Meadow	High (reindeer)	Kevo3	0.314661	1	42	12.2409	440	786	13.1037	11.3781	7.04836
FI9 9	FI9	Northern Finland	69.759	26.988556	85	Meadow	High (reindeer)	Kevo3	0.314661	1	28	8.79967	273	575	9.5069	8.09244	8.03704
FI9 10	FI9	Northern Finland	69.759	26.988556	85	Meadow	High (reindeer)	Kevo3	0.314661	1	42	12.5515	200	343	13.3309	11.7721	6.20983
FI9 11	FI9	Northern Finland	69.759	26.988556	85	Meadow	High (reindeer)	Kevo3	0.314661	0	42	13.9583	457	1104	15.0315	12.8851	7.68857
FI9 12	FI9	Northern Finland	69.759	26.988556	85	Meadow	High (reindeer)	Kevo3	0.314661	1	42	13.0841	404	968	13.9856	12.1827	6.88953
FI9 13	FI9	Northern Finland	69.759	26.988556	85	Meadow	High (reindeer)	Kevo3	0.314661	1	42	12.5758	844	1506	13.4499	11.7018	6.95018
FI9 14	FI9	Northern Finland	69.759	26.988556	85	Meadow	High (reindeer)	Kevo3	0.314661	1	42	11.4868	159	329	12.4227	10.5509	8.14788
FI9 15	FI9	Northern Finland	69.759	26.988556	85	Meadow	High (reindeer)	Kevo3	0.314661	0	42	13.2273	194	549	14.2289	12.2257	7.57206
FI9 16	FI9	Northern Finland	69.759	26.988556	85	Meadow	High (reindeer)	Kevo3	0.314661	1	42	12.8925	404	967	13.9082	11.8768	7.87836
FI9 17	FI9	Northern Finland	69.759	26.988556	85	Meadow	High (reindeer)	Kevo3	0.314661	1	42	12.4077	518	826	13.204	11.6114	6.41784
FI9 18	FI9	Northern Finland	69.759	26.988556	85	Meadow	High (reindeer)	Kevo3	0.314661	1	42	12.5616	1486	2110	13.3081	11.8152	5.94211
FI9 19	FI9	Northern Finland	69.759	26.988556	85	Meadow	High (reindeer)	Kevo3	0.314661	1	42	13.5613	449	669	14.3984	12.7242	6.17262
FI9 20	FI9	Northern Finland	69.759	26.988556	85	Meadow	High (reindeer)	Kevo3	0.314661	1	56	18.5238	402	690	19.7279	17.3197	6.50006
FI9 21	FI9	Northern Finland	69.759	26.988556	85	Meadow	High (reindeer)	Kevo3	0.314661	1	42	12.5558	2029	2929	13.2494	11.8622	5.5244
FI9 22	FI9	Northern Finland	69.759	26.988556	85	Meadow	High (reindeer)	Kevo3	0.314661	0	42	13.0938	650	1506	14.0212	12.1664	7.08277
FI9 23	FI9	Northern Finland	69.759	26.988556	85	Meadow	High (reindeer)	Kevo3	0.314661	1	56	19.8514	731	999	20.9594	18.7435	5.58101
FI9 24	FI9	Northern Finland	69.759	26.988556	85	Meadow	High (reindeer)	Kevo3	0.314661	0	42	12.7298	540	1172	13.5709	11.8886	6.60773
FI9 25	FI9	Northern Finland	69.759	26.988556	85	Meadow	High (reindeer)	Kevo3	0.314661	1	42	12.3725	351	486	13.2047	11.5403	6.72621
FI9 26	FI9	Northern Finland	69.759	26.988556	85	Meadow	High (reindeer)	Kevo3	0.314661	1	42	12.5045	268	482	13.2727	11.7362	6.14395
FI9 27	FI9	Northern Finland	69.759	26.988556	85	Meadow	High (reindeer)	Kevo3	0.314661	1	56	18.6133	2030	3101	19.7038	17.5228	5.85874
FI9 28	FI9	Northern Finland	69.759	26.988556	85	Meadow	High (reindeer)	Kevo3	0.314661	1	42	12.6858	293	386	13.5137	11.8579	6.52615
FI9 29	FI9	Northern Finland	69.759	26.988556	85	Meadow	High (reindeer)	Kevo3	0.314661	1	42	13.3942	222	338	14.2795	12.5089	6.60951
FI9 30	FI9	Northern Finland	69.759	26.988556	85	Meadow	High (reindeer)	Kevo3	0.314661	1	42	12.158	279	561	12.9801	11.3359	6.76179
FI9 31	FI9	Northern Finland	69.759	26.988556	85	Meadow	High (reindeer)	Kevo3	0.314661	1	42	12.0883	455	678	12.8041	11.3726	5.92101
FI9 32	FI9	Northern Finland	69.759	26.988556	85	Meadow	High (reindeer)	Kevo3	0.314661	0	42	12.5055	820	1645	13.4278	11.5832	7.37509
FI9 33	FI9	Northern Finland	69.759	26.988556	85	Meadow	High (reindeer)	Kevo3	0.314661	1	42	12.5972	347	764	13.4944	11.6999	7.12279
FI9 34	FI9	Northern Finland	69.759	26.988556	85	Meadow	High (reindeer)	Kevo3	0.314661	1	42	12.5187	443	719	13.3098	11.7275	6.3197
FI9 35	FI9	Northern Finland	69.759	26.988556	85	Meadow	High (reindeer)	Kevo3	0.314661	1	42	13.018	184	456	13.8763	12.1597	6.59347
FI9 36	FI9	Northern Finland	69.759	26.988556	85	Meadow	High (reindeer)	Kevo3	0.314661	0	42	13.0962	398	981	14.0933	12.099	7.61408
FI9 37	FI9	Northern Finland	69.759	26.988556	85	Meadow	High (reindeer)	Kevo3	0.314661	0	56	19.2601	309	833	20.6241	17.8961	7.082
FI9 38	FI9	Northern Finland	69.759	26.988556	85	Meadow	High (reindeer)	Kevo3	0.314661	1	42	12.444	646	901	13.2867	11.6013	6.77188
FI9 39	FI9	Northern Finland	69.759	26.988556	85	Meadow	High (reindeer)	Kevo3	0.314661	0	42	13.2768	576	1417	14.322	12.2316	7.87244
FI9 40	FI9	Northern Finland	69.759	26.988556	85	Meadow	High (reindeer)	Kevo3	0.314661	0	42	12.5481	433	989	13.4755	11.6207	7.39075
FI9 41	FI9	Northern Finland	69.759	26.988556	85	Meadow	High (reindeer)	Kevo3	0.314661	1	56	18.1511	219	469	19.3346	16.9676	6.52009
FI10 1	FI10	Northern Finland	69.90975	27.033375	73	Riverbank	High (reindeer)	Kevo4	0.269323	1	42	12.767	735	1393	13.6475	11.8864	6.89693
FI10 2	FI10	Northern Finland	69.90975	27.033375	73	Riverbank	High (reindeer)	Kevo4	0.269323	0	42	12.2031	746	1707	13.0807	11.3254	7.19192
FI10 3	FI10	Northern Finland	69.90975	27.033375	73	Riverbank	High (reindeer)	Kevo4	0.269323	0	42	12.6474	893	2053	13.6031	11.6917	7.55657
FI10 4	FI10	Northern Finland	69.90975	27.033375	73	Riverbank	High (reindeer)	Kevo4	0.269323	0	42	12.0536	233	428	12.8337	11.2736	6.47157
FI10 5	FI10	Northern Finland	69.90975	27.033375	73	Riverbank	High (reindeer)	Kevo4	0.269323	0	42	12.8905	520	1176	13.8183	11.9627	7.19759
FI10 6	FI10	Northern Finland	69.90975	27.033375	73	Riverbank	High (reindeer)	Kevo4	0.269323	0	42	11.6221	214	344	12.4584	10.7857	7.19616
FI10 7	FI10	Northern Finland	69.90975	27.033375	73	Riverbank	High (reindeer)	Kevo4	0.269323	1	42	12.1055	789	1541	12.9529	11.2581	7.00006
FI10 8	FI10	Northern Finland	69.90975	27.033375	73	Riverbank	High (reindeer)	Kevo4	0.269323	0	42	12.7792	1427	3847	13.818	11.7404	8.12862
FI10 9	FI10	Northern Finland	69.90975	27.033375	73	Riverbank	High (reindeer)	Kevo4	0.269323	0	42	12.7113			12.7113	12.7113
FI10 10	FI10	Northern Finland	69.90975	27.033375	73	Riverbank	High (reindeer)	Kevo4	0.269323	1	42	12.4699	327	690	13.2863	11.6535	6.54724
FI10 11	FI10	Northern Finland	69.90975	27.033375	73	Riverbank	High (reindeer)	Kevo4	0.269323	0	42	12.0155	678	1537	12.9378	11.0931	7.67653
FI10 12	FI10	Northern Finland	69.90975	27.033375	73	Riverbank	High (reindeer)	Kevo4	0.269323	1	42	12.4217	781	1537	13.1879	11.6554	6.16832
FI10 13	FI10	Northern Finland	69.90975	27.033375	73	Riverbank	High (reindeer)	Kevo4	0.269323	1	42	11.4732	389	585	12.2204	10.726	6.51252
FI10 14	FI10	Northern Finland	69.90975	27.033375	73	Riverbank	High (reindeer)	Kevo4	0.269323	0	42	12.8095	1948	3905	13.6477	11.9712	6.54407
FI10 15	FI10	Northern Finland	69.90975	27.033375	73	Riverbank	High (reindeer)	Kevo4	0.269323	0	42	12.8113	1128	2172	13.6897	11.9328	6.85687
FI10 16	FI10	Northern Finland	69.90975	27.033375	73	Riverbank	High (reindeer)	Kevo4	0.269323	0	42	13.0453	813	1828	14.0516	12.039	7.71396
FI10 17	FI10	Northern Finland	69.90975	27.033375	73	Riverbank	High (reindeer)	Kevo4	0.269323	0	42	12.8193	579	1268	13.6797	11.959	6.71122
FI10 18	FI10	Northern Finland	69.90975	27.033375	73	Riverbank	High (reindeer)	Kevo4	0.269323	1	42	12.0929	492	786	12.8758	11.31	6.47377
FI10 19	FI10	Northern Finland	69.90975	27.033375	73	Riverbank	High (reindeer)	Kevo4	0.269323	1	42	12.0021	491	931	12.896	11.1083	7.44758
FI10 20	FI10	Northern Finland	69.90975	27.033375	73	Riverbank	High (reindeer)	Kevo4	0.269323	1	42	12.2042	488	911	12.9538	11.4545	6.14279
FI10 21	FI10	Northern Finland	69.90975	27.033375	73	Riverbank	High (reindeer)	Kevo4	0.269323	1	42	12.8134	468	927	13.8212	11.8057	7.86492
FI10 22	FI10	Northern Finland	69.90975	27.033375	73	Riverbank	High (reindeer)	Kevo4	0.269323	0	42	12.2319	692	1589	13.1255	11.3383	7.30544
FI10 23	FI10	Northern Finland	69.90975	27.033375	73	Riverbank	High (reindeer)	Kevo4	0.269323	1	42	13.2138			13.2138	13.2138
FI10 24	FI10	Northern Finland	69.90975	27.033375	73	Riverbank	High (reindeer)	Kevo4	0.269323	0	42	12.6237	768	1736	13.519	11.7284	7.09225
FI10 25	FI10	Northern Finland	69.90975	27.033375	73	Riverbank	High (reindeer)	Kevo4	0.269323	1	42	12.8168	1393	2325	13.5695	12.0641	5.8728
FI10 26	FI10	Northern Finland	69.90975	27.033375	73	Riverbank	High (reindeer)	Kevo4	0.269323	0	42	13.3892	1494	2892	14.2027	12.5757	6.07577
FI10 27	FI10	Northern Finland	69.90975	27.033375	73	Riverbank	High (reindeer)	Kevo4	0.269323	0	42	12.2456	1045	1893	13.0242	11.4669	6.35882
FI10 28	FI10	Northern Finland	69.90975	27.033375	73	Riverbank	High (reindeer)	Kevo4	0.269323	1	42	12.4454	1465	2899	13.2698	11.621	6.62389
FI10 29	FI10	Northern Finland	69.90975	27.033375	73	Riverbank	High (reindeer)	Kevo4	0.269323	1	42	12.2647	1031	1940	13.061	11.4683	6.4932
FI10 30	FI10	Northern Finland	69.90975	27.033375	73	Riverbank	High (reindeer)	Kevo4	0.269323	0	42	12.0079	519	854	12.72	11.2958	5.93032
FI10 31	FI10	Northern Finland	69.90975	27.033375	73	Riverbank	High (reindeer)	Kevo4	0.269323	1	42	12.0097	765	1446	12.9388	11.0806	7.73635
FI10 32	FI10	Northern Finland	69.90975	27.033375	73	Riverbank	High (reindeer)	Kevo4	0.269323	1	42	12.4768	301	558	13.3168	11.6368	6.73237
FI10 33	FI10	Northern Finland	69.90975	27.033375	73	Riverbank	High (reindeer)	Kevo4	0.269323	0	28	7.01364	1555	2913	7.55678	6.4705	7.744
FI10 34	FI10	Northern Finland	69.90975	27.033375	73	Riverbank	High (reindeer)	Kevo4	0.269323	1	42	12.7785	1148	2249	13.7456	11.8114	7.56823
FI10 35	FI10	Northern Finland	69.90975	27.033375	73	Riverbank	High (reindeer)	Kevo4	0.269323	0	42	13.2414	1462	2900	14.1332	12.3496	6.73522
FI10 36	FI10	Northern Finland	69.90975	27.033375	73	Riverbank	High (reindeer)	Kevo4	0.269323	0	42	12.7139	308	636	13.5661	11.8617	6.70258
FI10 37	FI10	Northern Finland	69.90975	27.033375	73	Riverbank	High (reindeer)	Kevo4	0.269323	1	42	12.9986	791	1786	13.9733	12.024	7.49829
FI10 38	FI10	Northern Finland	69.90975	27.033375	73	Riverbank	High (reindeer)	Kevo4	0.269323	0	42	12.2038	492	1171	13.1311	11.2765	7.59822
FI10 39	FI10	Northern Finland	69.90975	27.033375	73	Riverbank	High (reindeer)	Kevo4	0.269323	1	42	11.8754	280	449	12.6605	11.0903	6.6115
FI10 40	FI10	Northern Finland	69.90975	27.033375	73	Riverbank	High (reindeer)	Kevo4	0.269323	0	42	12.493	598	1377	13.3849	11.601	7.13974
FI10 41	FI10	Northern Finland	69.90975	27.033375	73	Riverbank	High (reindeer)	Kevo4	0.269323	0	42	12.2981	662	1309	13.0909	11.5054	6.44604
FI10 42	FI10	Northern Finland	69.90975	27.033375	73	Riverbank	High (reindeer)	Kevo4	0.269323	1	42	12.3756	1365	2339	13.1899	11.5612	6.58056
FI11 1	FI11	Northern Finland	69.944722	26.72275	85	Riverbank	High (reindeer)	Kevo5	0.288811	0	42	13.0805	1414	3036	14.1432	12.0177	8.12484
FI11 2	FI11	Northern Finland	69.944723	26.72276	85	Riverbank	High (reindeer)	Kevo5	0.288811	1	42	12.1999	286	467	12.9813	11.4184	6.4056
FI11 3	FI11	Northern Finland	69.944726	26.72279	85	Riverbank	High (reindeer)	Kevo5	0.288811	0	42	13.4384	392	729	14.3953	12.4816	7.11999
FI11 4	FI11	Northern Finland	69.944727	26.72280	85	Riverbank	High (reindeer)	Kevo5	0.288811	0	42	12.9181	394	736	13.7773	12.0588	6.65139
FI11 5	FI11	Northern Finland	69.944728	26.72281	85	Riverbank	High (reindeer)	Kevo5	0.288811	1	42	12.6793	558	1149	14.0299	11.3287	10.6522
FI11 6	FI11	Northern Finland	69.944729	26.72282	85	Riverbank	High (reindeer)	Kevo5	0.288811	0	42	13.9753	2821	4629	14.7318	13.2188	5.41312
FI11 7	FI11	Northern Finland	69.944732	26.72285	85	Riverbank	High (reindeer)	Kevo5	0.288811	0	42	13.2983	557	1147	14.3249	12.2717	7.71977
FI11 8	FI11	Northern Finland	69.944733	26.72286	85	Riverbank	High (reindeer)	Kevo5	0.288811	0	42	12.6793	1155	2102	13.7361	11.6225	8.33519
FI11 9	FI11	Northern Finland	69.944735	26.72288	85	Riverbank	High (reindeer)	Kevo5	0.288811	1	42	12.698	152	236	13.6367	11.7593	7.39243
FI11 10	FI11	Northern Finland	69.944736	26.72289	85	Riverbank	High (reindeer)	Kevo5	0.288811	0	42	12.7992	408	790	13.8042	11.7942	7.85229
FI11 11	FI11	Northern Finland	69.944737	26.72290	85	Riverbank	High (reindeer)	Kevo5	0.288811	0	42	13.6702	1264	2536	14.5937	12.7466	6.75606
FI11 12	FI11	Northern Finland	69.944738	26.72291	85	Riverbank	High (reindeer)	Kevo5	0.288811	0	42	13.9092	1426	3135	15.0723	12.7461	8.36222
FI11 13	FI11	Northern Finland	69.944739	26.72292	85	Riverbank	High (reindeer)	Kevo5	0.288811	0	42	12.8295	281	583	13.7654	11.8935	7.2954
FI11 14	FI11	Northern Finland	69.944741	26.72294	85	Riverbank	High (reindeer)	Kevo5	0.288811	0	42	13.3228	908	1691	14.3659	12.2797	7.82954
FI11 15	FI11	Northern Finland	69.944743	26.72296	85	Riverbank	High (reindeer)	Kevo5	0.288811	0	42	13.4926	417	846	14.4241	12.5611	6.90376
FI11 16	FI11	Northern Finland	69.944745	26.72298	85	Riverbank	High (reindeer)	Kevo5	0.288811	0	42	13.2451	352	650	14.1391	12.3511	6.74965
FI11 17	FI11	Northern Finland	69.944746	26.72299	85	Riverbank	High (reindeer)	Kevo5	0.288811	0	42	13.1008	1528	3177	14.0783	12.1232	7.46156
FI11 18	FI11	Northern Finland	69.944747	26.72300	85	Riverbank	High (reindeer)	Kevo5	0.288811	0	42	12.4621	148	322	13.2874	11.6369	6.62236
FI11 19	FI11	Northern Finland	69.944748	26.72301	85	Riverbank	High (reindeer)	Kevo5	0.288811	0	42	12.9996	708	1312	14.0087	11.9905	7.76241
FI11 20	FI11	Northern Finland	69.944750	26.72303	85	Riverbank	High (reindeer)	Kevo5	0.288811	0	42	12.6297	251	647	13.5571	11.7023	7.34292
FI11 21	FI11	Northern Finland	69.944753	26.72306	85	Riverbank	High (reindeer)	Kevo5	0.288811	1	42	13.5735	1179	2303	14.7176	12.4293	8.42962
FI11 22	FI11	Northern Finland	69.944755	26.72308	85	Riverbank	High (reindeer)	Kevo5	0.288811	0	42	12.0742	82	163	12.9289	11.2195	7.07895
FI11 23	FI11	Northern Finland	69.944756	26.72309	85	Riverbank	High (reindeer)	Kevo5	0.288811	0	42	12.8143	766	1658	13.8649	11.7637	8.19878
FI11 24	FI11	Northern Finland	69.944758	26.72311	85	Riverbank	High (reindeer)	Kevo5	0.288811	0	42	12.3417	486	1254	13.485	11.1985	9.26347
FI11 25	FI11	Northern Finland	69.944760	26.72313	85	Riverbank	High (reindeer)	Kevo5	0.288811	0	42	12.912	177	387	13.8457	11.9782	7.23159
FI11 26	FI11	Northern Finland	69.944761	26.72314	85	Riverbank	High (reindeer)	Kevo5	0.288811	0	42	12.3887	901	1719	13.3666	11.4108	7.8934
FI11 27	FI11	Northern Finland	69.944762	26.72315	85	Riverbank	High (reindeer)	Kevo5	0.288811	1	42	12.8385	449	849	13.981	11.696	8.89902
FI11 28	FI11	Northern Finland	69.944763	26.72316	85	Riverbank	High (reindeer)	Kevo5	0.288811	0	42	12.3478	180	372	13.335	11.3606	7.99501
FI11 29	FI11	Northern Finland	69.944764	26.72317	85	Riverbank	High (reindeer)	Kevo5	0.288811	0	42	13.5754	337	671	14.6352	12.5155	7.80723
FI11 30	FI11	Northern Finland	69.944765	26.72318	85	Riverbank	High (reindeer)	Kevo5	0.288811	0	42	13.1813	348	680	14.0977	12.265	6.95193
FI11 31	FI11	Northern Finland	69.944766	26.72319	85	Riverbank	High (reindeer)	Kevo5	0.288811	0	42	12.4718	367	771	13.4992	11.4444	8.2376
FI11 32	FI11	Northern Finland	69.944767	26.72320	85	Riverbank	High (reindeer)	Kevo5	0.288811	1	42	12.8382	790	1286	13.7254	11.9509	6.91088
FI11 33	FI11	Northern Finland	69.944768	26.72321	85	Riverbank	High (reindeer)	Kevo5	0.288811	0	42	13.3824	2822	4806	14.243	12.5218	6.43104
FI11 34	FI11	Northern Finland	69.944770	26.72323	85	Riverbank	High (reindeer)	Kevo5	0.288811	0	42	12.4625	450	1062	13.4617	11.4633	8.01773
FI11 35	FI11	Northern Finland	69.944771	26.72324	85	Riverbank	High (reindeer)	Kevo5	0.288811	1	42	13.7271	198	348	14.8467	12.6076	8.15558
FI12 1	FI12	Northern Finland	69.93625	26.462556	106	Riverbank	High (reindeer)	Kevo6	0.278515	0	42	12.5885	167	327	13.4562	11.7207	6.89329
FI12 2	FI12	Northern Finland	69.93625	26.462556	106	Riverbank	High (reindeer)	Kevo6	0.278515	0	42	12.3217	286	703	13.3117	11.3317	8.03457
FI12 3	FI12	Northern Finland	69.93625	26.462556	106	Riverbank	High (reindeer)	Kevo6	0.278515	0	42	13.1082	509	1098	14.0392	12.1771	7.10288
FI12 4	FI12	Northern Finland	69.93625	26.462556	106	Riverbank	High (reindeer)	Kevo6	0.278515	0	42	13.306	1623	2635	14.0445	12.5676	5.54993
FI12 5	FI12	Northern Finland	69.93625	26.462556	106	Riverbank	High (reindeer)	Kevo6	0.278515	0	42	12.9303	371	817	13.8238	12.0368	6.91025
FI12 6	FI12	Northern Finland	69.93625	26.462556	106	Riverbank	High (reindeer)	Kevo6	0.278515	0	42	12.9165	2488	4825	13.8553	11.9776	7.2684
FI12 7	FI12	Northern Finland	69.93625	26.462556	106	Riverbank	High (reindeer)	Kevo6	0.278515	1	42	12.505	277	674	13.5184	11.4916	8.1043
FI12 8	FI12	Northern Finland	69.93625	26.462556	106	Riverbank	High (reindeer)	Kevo6	0.278515	1	42	13.7093	1983	2856	14.6842	12.7343	7.11172
FI12 9	FI12	Northern Finland	69.93625	26.462556	106	Riverbank	High (reindeer)	Kevo6	0.278515	0	42	12.8449	442	1036	13.9089	11.7809	8.28352
FI12 10	FI12	Northern Finland	69.93625	26.462556	106	Riverbank	High (reindeer)	Kevo6	0.278515	1	42	12.5462	327	925	13.6407	11.4518	8.7231
FI12 11	FI12	Northern Finland	69.93625	26.462556	106	Riverbank	High (reindeer)	Kevo6	0.278515	0	56	17.8921	648	1352	19.1306	16.6537	6.92164
FI12 12	FI12	Northern Finland	69.93625	26.462556	106	Riverbank	High (reindeer)	Kevo6	0.278515	0	42	13.0267	268	709	14.0331	12.0202	7.72596
FI12 13	FI12	Northern Finland	69.93625	26.462556	106	Riverbank	High (reindeer)	Kevo6	0.278515	0	42	12.8256	667	1589	13.8245	11.8267	7.78853
FI12 14	FI12	Northern Finland	69.93625	26.462556	106	Riverbank	High (reindeer)	Kevo6	0.278515	0	42	13.431	572	1600	14.532	12.33	8.19737
FI12 15	FI12	Northern Finland	69.93625	26.462556	106	Riverbank	High (reindeer)	Kevo6	0.278515	1	42	12.8662	477	874	13.8555	11.8769	7.68928
FI12 16	FI12	Northern Finland	69.93625	26.462556	106	Riverbank	High (reindeer)	Kevo6	0.278515	1	42	13.9362	1032	1601	14.7715	13.1009	5.99377
FI12 17	FI12	Northern Finland	69.93625	26.462556	106	Riverbank	High (reindeer)	Kevo6	0.278515	1	42	13.1485	401	670	14.077	12.2199	7.06184
FI12 18	FI12	Northern Finland	69.93625	26.462556	106	Riverbank	High (reindeer)	Kevo6	0.278515	0	42	13.0205	2124	3890	13.751	12.2901	5.60985
FI12 19	FI12	Northern Finland	69.93625	26.462556	106	Riverbank	High (reindeer)	Kevo6	0.278515	0	42	13.4138	2356	3875	14.2403	12.5872	6.16179
FI12 20	FI12	Northern Finland	69.93625	26.462556	106	Riverbank	High (reindeer)	Kevo6	0.278515	0	42	13.8074	860	1849	14.743	12.8718	6.77576
FI12 21	FI12	Northern Finland	69.93625	26.462556	106	Riverbank	High (reindeer)	Kevo6	0.278515	0	56	18.8421	1653	2749	19.8894	17.7949	5.55791
FI12 22	FI12	Northern Finland	69.93625	26.462556	106	Riverbank	High (reindeer)	Kevo6	0.278515	0	42	12.7122	405	898	13.6952	11.7291	7.73315
FI12 23	FI12	Northern Finland	69.93625	26.462556	106	Riverbank	High (reindeer)	Kevo6	0.278515	1	42	13.0405	234	371	13.8905	12.1905	6.51796
FI12 24	FI12	Northern Finland	69.93625	26.462556	106	Riverbank	High (reindeer)	Kevo6	0.278515	0	42	13.857	888	1963	14.9289	12.7851	7.73513
FI12 25	FI12	Northern Finland	69.93625	26.462556	106	Riverbank	High (reindeer)	Kevo6	0.278515	0	42	13.3347	420	781	14.2904	12.379	7.16685
FI12 26	FI12	Northern Finland	69.93625	26.462556	106	Riverbank	High (reindeer)	Kevo6	0.278515	0	42	13.6988	313	713	14.7115	12.6861	7.39238
FI12 27	FI12	Northern Finland	69.93625	26.462556	106	Riverbank	High (reindeer)	Kevo6	0.278515	0	42	13.3964	1689	2953	14.2815	12.5113	6.60703
FI12 28	FI12	Northern Finland	69.93625	26.462556	106	Riverbank	High (reindeer)	Kevo6	0.278515	0	42	12.8875	180	373	13.9232	11.8518	8.03659
FI12 29	FI12	Northern Finland	69.93625	26.462556	106	Riverbank	High (reindeer)	Kevo6	0.278515	0	42	13.0624	292	676	14.0946	12.0302	7.90199
FI12 30	FI12	Northern Finland	69.93625	26.462556	106	Riverbank	High (reindeer)	Kevo6	0.278515	0	42	12.6146	871	2162	13.7012	11.528	8.61389
FI12 31	FI12	Northern Finland	69.93625	26.462556	106	Riverbank	High (reindeer)	Kevo6	0.278515	0	42	13.4333	557	1061	14.4626	12.404	7.66226
FI4 1	FI4	Northern Finland	69.254517	25.00015	860	Meadows along rivulets above tree-line with patchygrass and sedge dominated vegetation	Moderate (reindeer)	Halti1	0.2	0	42	13.4042	2972	6195	14.5969	12.2115	8.89814
FI4 2	FI4	Northern Finland	69.254517	25.00015	860	Meadows along rivulets above tree-line with patchygrass and sedge dominated vegetation	Moderate (reindeer)	Halti1	0.2	0	42	12.5447	678	1256	13.2912	11.7981	5.95115
FI4 3	FI4	Northern Finland	69.254517	25.00015	860	Meadows along rivulets above tree-line with patchygrass and sedge dominated vegetation	Moderate (reindeer)	Halti1	0.2	0	42	13.0504	530	1415	14.2345	11.8663	9.07331
FI4 4	FI4	Northern Finland	69.254517	25.00015	860	Meadows along rivulets above tree-line with patchygrass and sedge dominated vegetation	Moderate (reindeer)	Halti1	0.2	0	42	13.0261	192	607	14.5562	11.496	11.7463
FI4 5	FI4	Northern Finland	69.254517	25.00015	860	Meadows along rivulets above tree-line with patchygrass and sedge dominated vegetation	Moderate (reindeer)	Halti1	0.2	0	42	13.7541	421	1230	15.0058	12.5023	9.10086
FI4 6	FI4	Northern Finland	69.254517	25.00015	860	Meadows along rivulets above tree-line with patchygrass and sedge dominated vegetation	Moderate (reindeer)	Halti1	0.2	0	42	12.6107	750	1491	13.3512	11.8702	5.87188
FI4 7	FI4	Northern Finland	69.254517	25.00015	860	Meadows along rivulets above tree-line with patchygrass and sedge dominated vegetation	Moderate (reindeer)	Halti1	0.2	0	42	13.642	367	894	14.6863	12.5976	7.65548
FI4 8	FI4	Northern Finland	69.254517	25.00015	860	Meadows along rivulets above tree-line with patchygrass and sedge dominated vegetation	Moderate (reindeer)	Halti1	0.2	0	42	12.4862	1078	1847	13.2195	11.7529	5.87276
FI4 9	FI4	Northern Finland	69.254517	25.00015	860	Meadows along rivulets above tree-line with patchygrass and sedge dominated vegetation	Moderate (reindeer)	Halti1	0.2	0	42	13.1271	899	2092	14.0329	12.2213	6.90054
FI4 10	FI4	Northern Finland	69.254517	25.00015	860	Meadows along rivulets above tree-line with patchygrass and sedge dominated vegetation	Moderate (reindeer)	Halti1	0.2	0	42	13.9611	1374	2935	15.1663	12.756	8.6322
FI4 11	FI4	Northern Finland	69.254517	25.00015	860	Meadows along rivulets above tree-line with patchygrass and sedge dominated vegetation	Moderate (reindeer)	Halti1	0.2	0	42	13.0225	218	650	14.1776	11.8674	8.86997
FI4 12	FI4	Northern Finland	69.254517	25.00015	860	Meadows along rivulets above tree-line with patchygrass and sedge dominated vegetation	Moderate (reindeer)	Halti1	0.2	0	42	12.6342	312	701	13.5048	11.7635	6.89119
FI4 13	FI4	Northern Finland	69.254517	25.00015	860	Meadows along rivulets above tree-line with patchygrass and sedge dominated vegetation	Moderate (reindeer)	Halti1	0.2	0	42	13.9261	534	1466	15.0775	12.7748	8.26744
FI4 14	FI4	Northern Finland	69.254517	25.00015	860	Meadows along rivulets above tree-line with patchygrass and sedge dominated vegetation	Moderate (reindeer)	Halti1	0.2	0	42	13.7016	494	1131	14.9361	12.4671	9.01003
FI4 15	FI4	Northern Finland	69.254517	25.00015	860	Meadows along rivulets above tree-line with patchygrass and sedge dominated vegetation	Moderate (reindeer)	Halti1	0.2	0	42	11.6877	268	607	12.542	10.8334	7.30937
FI4 16	FI4	Northern Finland	69.254517	25.00015	860	Meadows along rivulets above tree-line with patchygrass and sedge dominated vegetation	Moderate (reindeer)	Halti1	0.2	0	42	13.0582	1964	4356	14.143	11.9735	8.30685
FI4 17	FI4	Northern Finland	69.254517	25.00015	860	Meadows along rivulets above tree-line with patchygrass and sedge dominated vegetation	Moderate (reindeer)	Halti1	0.2	0	42	12.7869	514	1356	13.8916	11.6822	8.63926
FI4 18	FI4	Northern Finland	69.254517	25.00015	860	Meadows along rivulets above tree-line with patchygrass and sedge dominated vegetation	Moderate (reindeer)	Halti1	0.2	0	42	12.5256	1919	4359	13.3933	11.6578	6.92802
FI4 19	FI4	Northern Finland	69.254517	25.00015	860	Meadows along rivulets above tree-line with patchygrass and sedge dominated vegetation	Moderate (reindeer)	Halti1	0.2	0	42	12.9023	760	1609	13.7494	12.0552	6.56532
FI4 20	FI4	Northern Finland	69.254517	25.00015	860	Meadows along rivulets above tree-line with patchygrass and sedge dominated vegetation	Moderate (reindeer)	Halti1	0.2	0	42	13.0493	646	1636	14.0994	11.9993	8.04668
FI4 21	FI4	Northern Finland	69.254517	25.00015	860	Meadows along rivulets above tree-line with patchygrass and sedge dominated vegetation	Moderate (reindeer)	Halti1	0.2	0	42	13.0625	2260	5049	14.2017	11.9234	8.72086
FI4 22	FI4	Northern Finland	69.254517	25.00015	860	Meadows along rivulets above tree-line with patchygrass and sedge dominated vegetation	Moderate (reindeer)	Halti1	0.2	0	42	13.2014	478	1239	14.3737	12.0291	8.88046
FI5 1	FI5	Northern Finland	69.2471	21.321783	900	Meadows along rivulets above tree-line with patchygrass and sedge dominated vegetation	Moderate (reindeer)	Halti2	0.112986	0	56	19.4892	2638	5372	20.9333	18.045	7.41009
FI5 2	FI5	Northern Finland	69.2471	21.321783	900	Meadows along rivulets above tree-line with patchygrass and sedge dominated vegetation	Moderate (reindeer)	Halti2	0.112986	0	56	17.8876	323	611	18.8708	16.9045	5.49644
FI5 3	FI5	Northern Finland	69.2471	21.321783	900	Meadows along rivulets above tree-line with patchygrass and sedge dominated vegetation	Moderate (reindeer)	Halti2	0.112986	0	56	19.3749	605	1417	20.9276	17.8223	8.01378
FI5 4	FI5	Northern Finland	69.2471	21.321783	900	Meadows along rivulets above tree-line with patchygrass and sedge dominated vegetation	Moderate (reindeer)	Halti2	0.112986	0	56	18.4597	875	1626	19.6259	17.2936	6.31731
FI5 5	FI5	Northern Finland	69.2471	21.321783	900	Meadows along rivulets above tree-line with patchygrass and sedge dominated vegetation	Moderate (reindeer)	Halti2	0.112986	0	56	19.1993	1311	3315	20.8002	17.5984	8.33849
FI5 6	FI5	Northern Finland	69.2471	21.321783	900	Meadows along rivulets above tree-line with patchygrass and sedge dominated vegetation	Moderate (reindeer)	Halti2	0.112986	0	56	19.1579	1013	2739	20.6176	17.6981	7.61958
FI5 7	FI5	Northern Finland	69.2471	21.321783	900	Meadows along rivulets above tree-line with patchygrass and sedge dominated vegetation	Moderate (reindeer)	Halti2	0.112986	0	56	18.7434	1970	5474	20.3135	17.1732	8.37715
FI5 8	FI5	Northern Finland	69.2471	21.321783	900	Meadows along rivulets above tree-line with patchygrass and sedge dominated vegetation	Moderate (reindeer)	Halti2	0.112986	0	56	19.1407	1113	2057	20.4338	17.8477	6.75536
FI5 9	FI5	Northern Finland	69.2471	21.321783	900	Meadows along rivulets above tree-line with patchygrass and sedge dominated vegetation	Moderate (reindeer)	Halti2	0.112986	0	56	19.3767	1092	3445	21.0739	17.6796	8.75869
FI5 10	FI5	Northern Finland	69.2471	21.321783	900	Meadows along rivulets above tree-line with patchygrass and sedge dominated vegetation	Moderate (reindeer)	Halti2	0.112986	0	56	19.1979	582	1605	20.8042	17.5915	8.36756
FI5 11	FI5	Northern Finland	69.2471	21.321783	900	Meadows along rivulets above tree-line with patchygrass and sedge dominated vegetation	Moderate (reindeer)	Halti2	0.112986	0	56	20.124	559	1602	21.7405	18.5074	8.03309
FI5 12	FI5	Northern Finland	69.2471	21.321783	900	Meadows along rivulets above tree-line with patchygrass and sedge dominated vegetation	Moderate (reindeer)	Halti2	0.112986	0	56	17.8615	2065	5204	19.3278	16.3953	8.20875
FI5 13	FI5	Northern Finland	69.2471	21.321783	900	Meadows along rivulets above tree-line with patchygrass and sedge dominated vegetation	Moderate (reindeer)	Halti2	0.112986	0	56	19.148	1013	2232	20.4881	17.8079	6.99856
FI5 14	FI5	Northern Finland	69.2471	21.321783	900	Meadows along rivulets above tree-line with patchygrass and sedge dominated vegetation	Moderate (reindeer)	Halti2	0.112986	0	56	19.2389	1445	4217	20.9001	17.5777	8.63475
FI5 15	FI5	Northern Finland	69.2471	21.321783	900	Meadows along rivulets above tree-line with patchygrass and sedge dominated vegetation	Moderate (reindeer)	Halti2	0.112986	0	56	18.9733	843	2175	20.472	17.4746	7.89915
FI5 16	FI5	Northern Finland	69.2471	21.321783	900	Meadows along rivulets above tree-line with patchygrass and sedge dominated vegetation	Moderate (reindeer)	Halti2	0.112986	0	56	18.7028	870	1866	20.0219	17.3838	7.0527
FI5 17	FI5	Northern Finland	69.2471	21.321783	900	Meadows along rivulets above tree-line with patchygrass and sedge dominated vegetation	Moderate (reindeer)	Halti2	0.112986	0	56	19.3478	819	2410	20.9357	17.7599	8.20692
FI5 18	FI5	Northern Finland	69.2471	21.321783	900	Meadows along rivulets above tree-line with patchygrass and sedge dominated vegetation	Moderate (reindeer)	Halti2	0.112986	0	56	18.6965	2297	3937	19.8358	17.5571	6.09406
FI5 19	FI5	Northern Finland	69.2471	21.321783	900	Meadows along rivulets above tree-line with patchygrass and sedge dominated vegetation	Moderate (reindeer)	Halti2	0.112986	0	56	18.8329	1310	2605	20.1264	17.5394	6.86836
FI5 20	FI5	Northern Finland	69.2471	21.321783	900	Meadows along rivulets above tree-line with patchygrass and sedge dominated vegetation	Moderate (reindeer)	Halti2	0.112986	0	56	19.3396	685	2016	20.9373	17.7419	8.26109
FI5 21	FI5	Northern Finland	69.2471	21.321783	900	Meadows along rivulets above tree-line with patchygrass and sedge dominated vegetation	Moderate (reindeer)	Halti2	0.112986	0	56	18.3867	1151	2683	19.8891	16.8843	8.1713
FI5 22	FI5	Northern Finland	69.2471	21.321783	900	Meadows along rivulets above tree-line with patchygrass and sedge dominated vegetation	Moderate (reindeer)	Halti2	0.112986	0	56	19.4792	600	2092	21.2042	17.7542	8.85577
FI5 23	FI5	Northern Finland	69.2471	21.321783	900	Meadows along rivulets above tree-line with patchygrass and sedge dominated vegetation	Moderate (reindeer)	Halti2	0.112986	0	56	18.2668	976	1999	19.4374	17.0962	6.40821
FI5 24	FI5	Northern Finland	69.2471	21.321783	900	Meadows along rivulets above tree-line with patchygrass and sedge dominated vegetation	Moderate (reindeer)	Halti2	0.112986	0	56	18.5031	1017	3068	20.0313	16.9749	8.25902
FI5 25	FI5	Northern Finland	69.2471	21.321783	900	Meadows along rivulets above tree-line with patchygrass and sedge dominated vegetation	Moderate (reindeer)	Halti2	0.112986	0	56	19.2807	1268	3226	20.8694	17.692	8.23978
FI5 26	FI5	Northern Finland	69.2471	21.321783	900	Meadows along rivulets above tree-line with patchygrass and sedge dominated vegetation	Moderate (reindeer)	Halti2	0.112986	0	56	19.1539	214	758	20.8299	17.4779	8.75012
FI5 27	FI5	Northern Finland	69.2471	21.321783	900	Meadows along rivulets above tree-line with patchygrass and sedge dominated vegetation	Moderate (reindeer)	Halti2	0.112986	0	56	19.5334	935	2722	21.1773	17.8896	8.41576
FI5 28	FI5	Northern Finland	69.2471	21.321783	900	Meadows along rivulets above tree-line with patchygrass and sedge dominated vegetation	Moderate (reindeer)	Halti2	0.112986	0	56	17.9238	1109	2018	18.9635	16.8842	5.80061
FI5 29	FI5	Northern Finland	69.2471	21.321783	900	Meadows along rivulets above tree-line with patchygrass and sedge dominated vegetation	Moderate (reindeer)	Halti2	0.112986	0	56	19.1839	731	2181	20.7826	17.5852	8.33356
FI5 30	FI5	Northern Finland	69.2471	21.321783	900	Meadows along rivulets above tree-line with patchygrass and sedge dominated vegetation	Moderate (reindeer)	Halti2	0.112986	0	56	19.1622	1025	1908	20.383	17.9413	6.37105
FI5 31	FI5	Northern Finland	69.2471	21.321783	900	Meadows along rivulets above tree-line with patchygrass and sedge dominated vegetation	Moderate (reindeer)	Halti2	0.112986	0	56	20.1882	2538	4885	21.8267	18.5497	8.11627
FI5 32	FI5	Northern Finland	69.2471	21.321783	900	Meadows along rivulets above tree-line with patchygrass and sedge dominated vegetation	Moderate (reindeer)	Halti2	0.112986	0	56	19.0536	852	2883	20.6329	17.4744	8.28837
FI5 33	FI5	Northern Finland	69.2471	21.321783	900	Meadows along rivulets above tree-line with patchygrass and sedge dominated vegetation	Moderate (reindeer)	Halti2	0.112986	0	56	18.2361	2111	3980	19.5906	16.8815	7.42788
FI5 34	FI5	Northern Finland	69.2471	21.321783	900	Meadows along rivulets above tree-line with patchygrass and sedge dominated vegetation	Moderate (reindeer)	Halti2	0.112986	0	56	18.5731	2890	6206	20.0059	17.1403	7.71437
FI5 35	FI5	Northern Finland	69.2471	21.321783	900	Meadows along rivulets above tree-line with patchygrass and sedge dominated vegetation	Moderate (reindeer)	Halti2	0.112986	0	56	18.7041	1509	3240	20.1774	17.2308	7.87675
FI5 36	FI5	Northern Finland	69.2471	21.321783	900	Meadows along rivulets above tree-line with patchygrass and sedge dominated vegetation	Moderate (reindeer)	Halti2	0.112986	0	56	19.6252	1027	3033	21.3029	17.9475	8.54893
FI5 37	FI5	Northern Finland	69.2471	21.321783	900	Meadows along rivulets above tree-line with patchygrass and sedge dominated vegetation	Moderate (reindeer)	Halti2	0.112986	0	56	19.1418	430	1249	20.7616	17.522	8.46197
FI5 38	FI5	Northern Finland	69.2471	21.321783	900	Meadows along rivulets above tree-line with patchygrass and sedge dominated vegetation	Moderate (reindeer)	Halti2	0.112986	0	56	19.1343	1086	3008	20.5953	17.6733	7.63559
FI5 39	FI5	Northern Finland	69.2471	21.321783	900	Meadows along rivulets above tree-line with patchygrass and sedge dominated vegetation	Moderate (reindeer)	Halti2	0.112986	0	56	18.5588	399	1320	20.1007	17.0169	8.30827
FI5 40	FI5	Northern Finland	69.2471	21.321783	900	Meadows along rivulets above tree-line with patchygrass and sedge dominated vegetation	Moderate (reindeer)	Halti2	0.112986	0	56	18.7719	1109	2656	20.288	17.2559	8.07603
FI5 41	FI5	Northern Finland	69.2471	21.321783	900	Meadows along rivulets above tree-line with patchygrass and sedge dominated vegetation	Moderate (reindeer)	Halti2	0.112986	0	56	20.1971	1520	3921	21.774	18.6203	7.8071
FI5 42	FI5	Northern Finland	69.2471	21.321783	900	Meadows along rivulets above tree-line with patchygrass and sedge dominated vegetation	Moderate (reindeer)	Halti2	0.112986	0	56	19.371	2372	5742	20.8684	17.8736	7.72993
FI6 1	FI6	Northern Finland	69.268633	18.011567	920	Meadows along rivulets above tree-line with patchygrass and sedge dominated vegetation	Moderate (reindeer)	Halti3	0.28	0	42	12.5988	278	711	13.6504	11.5472	8.3468
FI6 2	FI6	Northern Finland	69.268633	18.011567	920	Meadows along rivulets above tree-line with patchygrass and sedge dominated vegetation	Moderate (reindeer)	Halti3	0.28	0	42	13.5465	777	1559	14.5864	12.5066	7.67674
FI6 3	FI6	Northern Finland	69.268633	18.011567	920	Meadows along rivulets above tree-line with patchygrass and sedge dominated vegetation	Moderate (reindeer)	Halti3	0.28	0	42	13.7292	1118	2296	14.716	12.7424	7.1875
FI6 4	FI6	Northern Finland	69.268633	18.011567	920	Meadows along rivulets above tree-line with patchygrass and sedge dominated vegetation	Moderate (reindeer)	Halti3	0.28	0	42	13.2088	269	681	14.258	12.1597	7.94261
FI6 5	FI6	Northern Finland	69.268633	18.011567	920	Meadows along rivulets above tree-line with patchygrass and sedge dominated vegetation	Moderate (reindeer)	Halti3	0.28	0	42	13.5394	501	995	14.524	12.5548	7.27195
FI6 6	FI6	Northern Finland	69.268633	18.011567	920	Meadows along rivulets above tree-line with patchygrass and sedge dominated vegetation	Moderate (reindeer)	Halti3	0.28	0	42	12.5463			12.5463	12.5463
FI6 7	FI6	Northern Finland	69.268633	18.011567	920	Meadows along rivulets above tree-line with patchygrass and sedge dominated vegetation	Moderate (reindeer)	Halti3	0.28	0	42	13.4672	915	1851	14.3677	12.5668	6.68645
FI6 8	FI6	Northern Finland	69.268633	18.011567	920	Meadows along rivulets above tree-line with patchygrass and sedge dominated vegetation	Moderate (reindeer)	Halti3	0.28	0	42	13.4672	466	792	14.4973	12.4372	7.64847
FI6 9	FI6	Northern Finland	69.268633	18.011567	920	Meadows along rivulets above tree-line with patchygrass and sedge dominated vegetation	Moderate (reindeer)	Halti3	0.28	0	42	13.8913	1268	2128	14.9535	12.8292	7.64624
FI6 10	FI6	Northern Finland	69.268633	18.011567	920	Meadows along rivulets above tree-line with patchygrass and sedge dominated vegetation	Moderate (reindeer)	Halti3	0.28	0	42	12.9567	615	1309	14.0133	11.9001	8.15486
FI6 11	FI6	Northern Finland	69.268633	18.011567	920	Meadows along rivulets above tree-line with patchygrass and sedge dominated vegetation	Moderate (reindeer)	Halti3	0.28	0	42	12.7509	208	347	13.5801	11.9217	6.50291
FI6 12	FI6	Northern Finland	69.268633	18.011567	920	Meadows along rivulets above tree-line with patchygrass and sedge dominated vegetation	Moderate (reindeer)	Halti3	0.28	0	42	11.8831	797	1704	12.8008	10.9654	7.72254
FI6 13	FI6	Northern Finland	69.268633	18.011567	920	Meadows along rivulets above tree-line with patchygrass and sedge dominated vegetation	Moderate (reindeer)	Halti3	0.28	0	42	13.2638	737	1549	14.3436	12.1839	8.14138
FI6 14	FI6	Northern Finland	69.268633	18.011567	920	Meadows along rivulets above tree-line with patchygrass and sedge dominated vegetation	Moderate (reindeer)	Halti3	0.28	0	42	13.5624	980	1779	14.3773	12.7475	6.00861
FI6 15	FI6	Northern Finland	69.268633	18.011567	920	Meadows along rivulets above tree-line with patchygrass and sedge dominated vegetation	Moderate (reindeer)	Halti3	0.28	0	42	13.9123	1050	1783	14.9692	12.8554	7.59693
FI6 16	FI6	Northern Finland	69.268633	18.011567	920	Meadows along rivulets above tree-line with patchygrass and sedge dominated vegetation	Moderate (reindeer)	Halti3	0.28	0	42	13.9045	1346	2067	14.9326	12.8765	7.39372
FI6 17	FI6	Northern Finland	69.268633	18.011567	920	Meadows along rivulets above tree-line with patchygrass and sedge dominated vegetation	Moderate (reindeer)	Halti3	0.28	0	42	13.6831	1084	1936	14.7686	12.5977	7.93269
FI6 18	FI6	Northern Finland	69.268633	18.011567	920	Meadows along rivulets above tree-line with patchygrass and sedge dominated vegetation	Moderate (reindeer)	Halti3	0.28	0	42	13.3223	1355	2467	14.226	12.4185	6.78396
FI6 19	FI6	Northern Finland	69.268633	18.011567	920	Meadows along rivulets above tree-line with patchygrass and sedge dominated vegetation	Moderate (reindeer)	Halti3	0.28	0	42	13.4315	1555	3153	14.3665	12.4964	6.96186
FI6 20	FI6	Northern Finland	69.268633	18.011567	920	Meadows along rivulets above tree-line with patchygrass and sedge dominated vegetation	Moderate (reindeer)	Halti3	0.28	0	42	13.23	1152	2499	14.1506	12.3095	6.95821
FI6 21	FI6	Northern Finland	69.268633	18.011567	920	Meadows along rivulets above tree-line with patchygrass and sedge dominated vegetation	Moderate (reindeer)	Halti3	0.28	0	42	12.3576	1285	2795	13.44	11.2752	8.75877
FI6 22	FI6	Northern Finland	69.268633	18.011567	920	Meadows along rivulets above tree-line with patchygrass and sedge dominated vegetation	Moderate (reindeer)	Halti3	0.28	0	42	13.1184	644	1169	14.1654	12.0713	7.98139
FI6 23	FI6	Northern Finland	69.268633	18.011567	920	Meadows along rivulets above tree-line with patchygrass and sedge dominated vegetation	Moderate (reindeer)	Halti3	0.28	0	42	12.4443	981	1872	13.4901	11.3984	8.40431
FI6 24	FI6	Northern Finland	69.268633	18.011567	920	Meadows along rivulets above tree-line with patchygrass and sedge dominated vegetation	Moderate (reindeer)	Halti3	0.28	0	42	13.3168	2104	3409	14.2698	12.3639	7.15609
FI6 25	FI6	Northern Finland	69.268633	18.011567	920	Meadows along rivulets above tree-line with patchygrass and sedge dominated vegetation	Moderate (reindeer)	Halti3	0.28	0	42	12.6674	1669	3185	13.708	11.6268	8.21496
FI6 26	FI6	Northern Finland	69.268633	18.011567	920	Meadows along rivulets above tree-line with patchygrass and sedge dominated vegetation	Moderate (reindeer)	Halti3	0.28	0	42	12.9761	1993	3859	14.067	11.8853	8.40666
FI6 27	FI6	Northern Finland	69.268633	18.011567	920	Meadows along rivulets above tree-line with patchygrass and sedge dominated vegetation	Moderate (reindeer)	Halti3	0.28	0	42	13.4189	1313	2393	14.21	12.6279	5.89518
FI6 28	FI6	Northern Finland	69.268633	18.011567	920	Meadows along rivulets above tree-line with patchygrass and sedge dominated vegetation	Moderate (reindeer)	Halti3	0.28	0	42	12.4593	377	1055	13.5087	11.4099	8.42247
FI6 29	FI6	Northern Finland	69.268633	18.011567	920	Meadows along rivulets above tree-line with patchygrass and sedge dominated vegetation	Moderate (reindeer)	Halti3	0.28	0	42	12.2024	927	1842	13.0918	11.313	7.28888
FI6 30	FI6	Northern Finland	69.268633	18.011567	920	Meadows along rivulets above tree-line with patchygrass and sedge dominated vegetation	Moderate (reindeer)	Halti3	0.28	0	42	13.4333	569	1185	14.3173	12.5493	6.58051
FI6 31	FI6	Northern Finland	69.268633	18.011567	920	Meadows along rivulets above tree-line with patchygrass and sedge dominated vegetation	Moderate (reindeer)	Halti3	0.28	0	42	12.3255	474	1087	13.3694	11.2817	8.46923
FI6 32	FI6	Northern Finland	69.268633	18.011567	920	Meadows along rivulets above tree-line with patchygrass and sedge dominated vegetation	Moderate (reindeer)	Halti3	0.28	0	42	12.402	854	1945	13.3822	11.4217	7.90418
GR1 1	GR1	Greenland	69.249722	-53.525875	0	Meadow along the coast	Low	Greenland1	0.157815	0	42	11.3787	1165	3457	12.5684	10.189	10.4556
GR1 2	GR1	Greenland	69.249722	-53.525875	0	Meadow along the coast	Low	Greenland1	0.157815	0	42	11.885	688	1596	12.8812	10.8888	8.38182
GR1 3	GR1	Greenland	69.249722	-53.525875	0	Meadow along the coast	Low	Greenland1	0.157815	0	42	12.7614	627	1229	13.7953	11.7274	8.10211
GR1 4	GR1	Greenland	69.249722	-53.525875	0	Meadow along the coast	Low	Greenland1	0.157815	0	42	11.5423	183	456	12.4418	10.6428	7.79322
GR1 5	GR1	Greenland	69.249722	-53.525875	0	Meadow along the coast	Low	Greenland1	0.157815	0	42	12.2588	557	1257	13.2672	11.2503	8.2266
GR1 6	GR1	Greenland	69.249722	-53.525875	0	Meadow along the coast	Low	Greenland1	0.157815	0	42	11.3477	496	1269	12.3707	10.3246	9.01537
GR1 7	GR1	Greenland	69.249722	-53.525875	0	Meadow along the coast	Low	Greenland1	0.157815	0	42	13.2187	1236	2200	14.1992	12.2383	7.41731
GR1 8	GR1	Greenland	69.249722	-53.525875	0	Meadow along the coast	Low	Greenland1	0.157815	0	42	11.4655	267	549	12.3498	10.5813	7.71247
GR1 9	GR1	Greenland	69.249722	-53.525875	0	Meadow along the coast	Low	Greenland1	0.157815	0	42	12.2775	391	854	13.3519	11.2031	8.75092
GR1 10	GR1	Greenland	69.249722	-53.525875	0	Meadow along the coast	Low	Greenland1	0.157815	0	42	12.3876	394	909	13.4243	11.3509	8.36892
GR1 11	GR1	Greenland	69.249722	-53.525875	0	Meadow along the coast	Low	Greenland1	0.157815	0	42	12.3364	590	1709	13.513	11.1598	9.53753
GR1 12	GR1	Greenland	69.249722	-53.525875	0	Meadow along the coast	Low	Greenland1	0.157815	0	42	12.6512	1552	3172	13.6193	11.6832	7.65194
GR1 13	GR1	Greenland	69.249722	-53.525875	0	Meadow along the coast	Low	Greenland1	0.157815	0	42	12.3579	336	1110	13.5075	11.2083	9.30285
GR1 14	GR1	Greenland	69.249722	-53.525875	0	Meadow along the coast	Low	Greenland1	0.157815	0	42	12.1651	1037	2776	13.3316	10.9985	9.58929
GR1 15	GR1	Greenland	69.249722	-53.525875	0	Meadow along the coast	Low	Greenland1	0.157815	0	42	11.7936	817	1793	12.8211	10.7661	8.71248
GR1 16	GR1	Greenland	69.249722	-53.525875	0	Meadow along the coast	Low	Greenland1	0.157815	0	42	12.2213	1056	1954	13.1209	11.3217	7.36083
GR1 17	GR1	Greenland	69.249722	-53.525875	0	Meadow along the coast	Low	Greenland1	0.157815	0	42	11.4491	255	654	12.4361	10.462	8.62129
GR1 18	GR1	Greenland	69.249722	-53.525875	0	Meadow along the coast	Low	Greenland1	0.157815	0	42	12.4964	704	2103	13.6292	11.3635	9.0653
GR1 19	GR1	Greenland	69.249722	-53.525875	0	Meadow along the coast	Low	Greenland1	0.157815	0	42	12.0358	471	1066	13.0799	10.9917	8.67514
GR1 20	GR1	Greenland	69.249722	-53.525875	0	Meadow along the coast	Low	Greenland1	0.157815	0	42	12.378	975	1860	13.3329	11.4232	7.71409
GR1 21	GR1	Greenland	69.249722	-53.525875	0	Meadow along the coast	Low	Greenland1	0.157815	0	42	12.2112	393	952	13.2898	11.1327	8.83227
GR1 22	GR1	Greenland	69.249722	-53.525875	0	Meadow along the coast	Low	Greenland1	0.157815	0	42	11.9572	1039	2493	12.9733	10.9411	8.49758
GR1 23	GR1	Greenland	69.249722	-53.525875	0	Meadow along the coast	Low	Greenland1	0.157815	0	42	11.6378	431	1191	12.7009	10.5747	9.13454
GR1 24	GR1	Greenland	69.249722	-53.525875	0	Meadow along the coast	Low	Greenland1	0.157815	0	42	12.6019	2124	3098	13.3228	11.881	5.7205
GR1 25	GR1	Greenland	69.249722	-53.525875	0	Meadow along the coast	Low	Greenland1	0.157815	0	42	12.3296	576	1480	13.4782	11.1809	9.31637
GR1 26	GR1	Greenland	69.249722	-53.525875	0	Meadow along the coast	Low	Greenland1	0.157815	0	42	12.0445	224	605	13.2659	10.823	10.1414
GR1 27	GR1	Greenland	69.249722	-53.525875	0	Meadow along the coast	Low	Greenland1	0.157815	0	42	11.9919	278	760	13.0551	10.9287	8.86616
GR1 28	GR1	Greenland	69.249722	-53.525875	0	Meadow along the coast	Low	Greenland1	0.157815	0	42	11.8256	305	833	12.8625	10.7887	8.76825
GR1 29	GR1	Greenland	69.249722	-53.525875	0	Meadow along the coast	Low	Greenland1	0.157815	0	42	12.304	1153	2192	13.3735	11.2345	8.69237
GR1 30	GR1	Greenland	69.249722	-53.525875	0	Meadow along the coast	Low	Greenland1	0.157815	0	42	12.0636	390	1165	13.3221	10.8052	10.4318
GR1 31	GR1	Greenland	69.249722	-53.525875	0	Meadow along the coast	Low	Greenland1	0.157815	0	42	13.1169	1607	2945	14.021	12.2127	6.89331
GR1 32	GR1	Greenland	69.249722	-53.525875	0	Meadow along the coast	Low	Greenland1	0.157815	0	42	12.2524	950	2153	13.4304	11.0743	9.61493
GR1 33	GR1	Greenland	69.249722	-53.525875	0	Meadow along the coast	Low	Greenland1	0.157815	0	42	12.1203	544	1036	13.1123	11.1283	8.18469
GR1 34	GR1	Greenland	69.249722	-53.525875	0	Meadow along the coast	Low	Greenland1	0.157815	0	42	12.1349	517	1367	13.2057	11.0641	8.8243
GR1 35	GR1	Greenland	69.249722	-53.525875	0	Meadow along the coast	Low	Greenland1	0.157815	0	42	13.0999	2592	4384	14.0145	12.1854	6.98147
GR1 36	GR1	Greenland	69.249722	-53.525875	0	Meadow along the coast	Low	Greenland1	0.157815	0	42	12.1952	939	2219	13.2964	11.0941	9.02924
GR1 37	GR1	Greenland	69.249722	-53.525875	0	Meadow along the coast	Low	Greenland1	0.157815	0	42	12.8555	1001	1999	13.8522	11.8588	7.75281
GR1 38	GR1	Greenland	69.249722	-53.525875	0	Meadow along the coast	Low	Greenland1	0.157815	0	42	12.3401	798	2361	13.5891	11.0911	10.1213
GR1 39	GR1	Greenland	69.249722	-53.525875	0	Meadow along the coast	Low	Greenland1	0.157815	0	42	12.3328	325	941	13.5227	11.1428	9.64868
GR1 40	GR1	Greenland	69.249722	-53.525875	0	Meadow along the coast	Low	Greenland1	0.157815	0	42	12.2757	838	2275	13.5069	11.0444	10.0299
GR1 41	GR1	Greenland	69.249722	-53.525875	0	Meadow along the coast	Low	Greenland1	0.157815	0	42	12.5859	831	2089	13.8089	11.3629	9.71694
GR1 42	GR1	Greenland	69.249722	-53.525875	0	Meadow along the coast	Low	Greenland1	0.157815	0	42	12.9227	1149	2188	13.963	11.8823	8.05077
GR1 43	GR1	Greenland	69.249722	-53.525875	0	Meadow along the coast	Low	Greenland1	0.157815	0	42	12.7056	1208	2686	13.8288	11.5824	8.84013
GR1 44	GR1	Greenland	69.249722	-53.525875	0	Meadow along the coast	Low	Greenland1	0.157815	0	42	12.4799	590	1374	13.517	11.4428	8.30981
GR1 45	GR1	Greenland	69.249722	-53.525875	0	Meadow along the coast	Low	Greenland1	0.157815	0	42	12.9652	1608	3140	13.9937	11.9366	7.93331
GR1 46	GR1	Greenland	69.249722	-53.525875	0	Meadow along the coast	Low	Greenland1	0.157815	1	42	12.2217	965	2004	13.2667	11.1768	8.5498
GR1 47	GR1	Greenland	69.249722	-53.525875	0	Meadow along the coast	Low	Greenland1	0.157815	0	42	11.8548	457	1322	12.9684	10.7413	9.39302
GR1 48	GR1	Greenland	69.249722	-53.525875	0	Meadow along the coast	Low	Greenland1	0.157815	0	42	12.1381	980	2246	13.2146	11.0616	8.86887
GR1 49	GR1	Greenland	69.249722	-53.525875	0	Meadow along the coast	Low	Greenland1	0.157815	0	42	12.8061	2084	4784	13.8913	11.721	8.47377
GR1 50	GR1	Greenland	69.249722	-53.525875	0	Meadow along the coast	Low	Greenland1	0.157815	0	42	12.5009	649	1457	13.5737	11.4281	8.58156
GR1 51	GR1	Greenland	69.249722	-53.525875	0	Meadow along the coast	Low	Greenland1	0.157815	0	42	12.4799	792	1652	13.4743	11.4855	7.96816
GR1 52	GR1	Greenland	69.249722	-53.525875	0	Meadow along the coast	Low	Greenland1	0.157815	0	42	13.1251	679	1075	14.0285	12.2216	6.88324
GR1 53	GR1	Greenland	69.249722	-53.525875	0	Meadow along the coast	Low	Greenland1	0.157815	0	42	12.1185	369	890	13.1607	11.0763	8.60022
GR1 54	GR1	Greenland	69.249722	-53.525875	0	Meadow along the coast	Low	Greenland1	0.157815	1	42	12.6814	1050	1966	13.6756	11.6872	7.83959
GR1 55	GR1	Greenland	69.249722	-53.525875	0	Meadow along the coast	Low	Greenland1	0.157815	0	42	11.1708	283	644	12.133	10.2086	8.61359
GR1 56	GR1	Greenland	69.249722	-53.525875	0	Meadow along the coast	Low	Greenland1	0.157815	0	42	12.4593	928	1644	13.4706	11.4481	8.11611
GR1 57	GR1	Greenland	69.249722	-53.525875	0	Meadow along the coast	Low	Greenland1	0.157815	0	42	12.0778	649	1404	13.1306	11.025	8.71693
GR1 58	GR1	Greenland	69.249722	-53.525875	0	Meadow along the coast	Low	Greenland1	0.157815	0	42	12.9816	1059	2203	14.0429	11.9203	8.17577
GR1 59	GR1	Greenland	69.249722	-53.525875	0	Meadow along the coast	Low	Greenland1	0.157815	0	42	12.4022	546	1409	13.5213	11.2831	9.02322
GR1 60	GR1	Greenland	69.249722	-53.525875	0	Meadow along the coast	Low	Greenland1	0.157815	0	42	12.6782	892	1942	13.7396	11.6168	8.37215
GR1 61	GR1	Greenland	69.249722	-53.525875	0	Meadow along the coast	Low	Greenland1	0.157815	0	42	12.3341	740	1346	13.2842	11.384	7.70296
GR1 62	GR1	Greenland	69.249722	-53.525875	0	Meadow along the coast	Low	Greenland1	0.157815	0	42	11.7397	600	1327	12.712	10.7674	8.28233
GR1 63	GR1	Greenland	69.249722	-53.525875	0	Meadow along the coast	Low	Greenland1	0.157815	0	42	11.45	467	952	12.3651	10.5349	7.99196
GR1 64	GR1	Greenland	69.249722	-53.525875	0	Meadow along the coast	Low	Greenland1	0.157815	0	42	11.3239	296	698	12.2999	10.3479	8.61862
GR1 65	GR1	Greenland	69.249722	-53.525875	0	Meadow along the coast	Low	Greenland1	0.157815	0	42	12.6152	290	623	13.5732	11.6571	7.59475
GR1 66	GR1	Greenland	69.249722	-53.525875	0	Meadow along the coast	Low	Greenland1	0.157815	0	42	12.4443	467	1250	13.6611	11.2275	9.77795
GR1 67	GR1	Greenland	69.249722	-53.525875	0	Meadow along the coast	Low	Greenland1	0.157815	0	42	12.7696	1173	2455	13.8428	11.6964	8.40451
GR1 68	GR1	Greenland	69.249722	-53.525875	0	Meadow along the coast	Low	Greenland1	0.157815	0	42	11.6556	158	364	12.6423	10.6689	8.46566
GR1 69	GR1	Greenland	69.249722	-53.525875	0	Meadow along the coast	Low	Greenland1	0.157815	0	42	12.5	448	1000	13.5369	11.4632	8.2948
GR1 70	GR1	Greenland	69.249722	-53.525875	0	Meadow along the coast	Low	Greenland1	0.157815	0	42	12.1779	581	1382	13.2482	11.1076	8.78884
GR2 1	GR2	Greenland	69.2575	-53.544444	0	Meadow along the coast	Low	Greenland2	0.191234	0	42	13.9092	747	1437	14.9309	12.8876	7.34522
GR2 2	GR2	Greenland	69.2575	-53.544444	0	Meadow along the coast	Low	Greenland2	0.191234	0	42	12.991	1529	2994	13.9898	11.9921	7.68888
GR2 3	GR2	Greenland	69.2575	-53.544444	0	Meadow along the coast	Low	Greenland2	0.191234	0	42	13.8413	119	379	15.3309	12.3517	10.7619
GR2 4	GR2	Greenland	69.2575	-53.544444	0	Meadow along the coast	Low	Greenland2	0.191234	0	42	13.3902	880	2488	14.6223	12.1581	9.20152
GR2 5	GR2	Greenland	69.2575	-53.544444	0	Meadow along the coast	Low	Greenland2	0.191234	0	42	13.4561	295	776	14.6199	12.2923	8.64876
GR2 6	GR2	Greenland	69.2575	-53.544444	0	Meadow along the coast	Low	Greenland2	0.191234	0	42	11.9817	1110	2332	13.0083	10.9551	8.5679
GR2 7	GR2	Greenland	69.2575	-53.544444	0	Meadow along the coast	Low	Greenland2	0.191234	0	42	13.1158	1065	2211	14.2715	11.9601	8.8112
GR2 8	GR2	Greenland	69.2575	-53.544444	0	Meadow along the coast	Low	Greenland2	0.191234	0	42	13.7031	213	625	14.8682	12.538	8.50245
GR2 9	GR2	Greenland	69.2575	-53.544444	0	Meadow along the coast	Low	Greenland2	0.191234	0	42	12.6008	673	1394	13.4756	11.726	6.94228
GR2 10	GR2	Greenland	69.2575	-53.544444	0	Meadow along the coast	Low	Greenland2	0.191234	0	42	13.5615	752	1927	14.7521	12.371	8.77865
IC1 1	IC1	Iceland	64.814556	-23.387333	10	Meadow	High (sheep)	Iceland1	0.339459	1	42	13.0846	924	1796	13.9323	12.2369	6.47876
IC1 2	IC1	Iceland	64.814556	-23.387333	10	Meadow	High (sheep)	Iceland1	0.339459	0	42	13.2193	279	573	14.4525	11.9862	9.32823
IC1 3	IC1	Iceland	64.814556	-23.387333	10	Meadow	High (sheep)	Iceland1	0.339459	0	56	19.1959	202	279	21.3914	17.0005	11.4369
IC1 4	IC1	Iceland	64.814556	-23.387333	10	Meadow	High (sheep)	Iceland1	0.339459	0	42	13.8397	1451	2074	14.8108	12.8686	7.01681
IC1 5	IC1	Iceland	64.814556	-23.387333	10	Meadow	High (sheep)	Iceland1	0.339459	1	42	13.3955	973	1804	14.5817	12.2093	8.85513
IC1 6	IC1	Iceland	64.814556	-23.387333	10	Meadow	High (sheep)	Iceland1	0.339459	0	42	13.7659	1843	2879	14.6941	12.8376	6.74325
IC1 7	IC1	Iceland	64.814556	-23.387333	10	Meadow	High (sheep)	Iceland1	0.339459	0	42	13.9682	183	336	14.9951	12.9414	7.35127
IC1 8	IC1	Iceland	64.814556	-23.387333	10	Meadow	High (sheep)	Iceland1	0.339459	1	42	13.4862	1247	1748	14.3165	12.6558	6.15695
IC1 9	IC1	Iceland	64.814556	-23.387333	10	Meadow	High (sheep)	Iceland1	0.339459	0	42	13.0261	384	1070	14.2914	11.7607	9.71396
IC1 10	IC1	Iceland	64.814556	-23.387333	10	Meadow	High (sheep)	Iceland1	0.339459	0	42	12.9094	555	1671	14.1924	11.6265	9.93818
IC1 11	IC1	Iceland	64.814556	-23.387333	10	Meadow	High (sheep)	Iceland1	0.339459	0	42	13.0261	305	883	14.3157	11.7365	9.90022
IC1 12	IC1	Iceland	64.814556	-23.387333	10	Meadow	High (sheep)	Iceland1	0.339459	1	42	11.332	2522	3862	12.0675	10.5965	6.49047
IC1 13	IC1	Iceland	64.814556	-23.387333	10	Meadow	High (sheep)	Iceland1	0.339459	0	42	13.6206	1169	1866	14.6649	12.5763	7.66707
IC1 14	IC1	Iceland	64.814556	-23.387333	10	Meadow	High (sheep)	Iceland1	0.339459	0	42	13.7744	1518	2398	14.7462	12.8026	7.05527
IC1 15	IC1	Iceland	64.814556	-23.387333	10	Meadow	High (sheep)	Iceland1	0.339459	1	42	13.2962	1314	2261	14.4536	12.1389	8.70448
IC1 16	IC1	Iceland	64.814556	-23.387333	10	Meadow	High (sheep)	Iceland1	0.339459	1	42	12.6868	1653	2479	13.5766	11.797	7.01374
IC1 17	IC1	Iceland	64.814556	-23.387333	10	Meadow	High (sheep)	Iceland1	0.339459	0	42	13.7002	499	835	14.6431	12.7573	6.8825
IC1 18	IC1	Iceland	64.814556	-23.387333	10	Meadow	High (sheep)	Iceland1	0.339459	0	42	13.5872	859	1953	14.5855	12.5888	7.34771
IC1 19	IC1	Iceland	64.814556	-23.387333	10	Meadow	High (sheep)	Iceland1	0.339459	0	42	13.2625	1194	2539	14.4537	12.0713	8.98168
IC1 20	IC1	Iceland	64.814556	-23.387333	10	Meadow	High (sheep)	Iceland1	0.339459	0	42	13.6387	495	1341	14.872	12.4053	9.04311
IC1 21	IC1	Iceland	64.814556	-23.387333	10	Meadow	High (sheep)	Iceland1	0.339459	1	42	13.3955	3060	5241	14.5713	12.2197	8.7779
IC1 22	IC1	Iceland	64.814556	-23.387333	10	Meadow	High (sheep)	Iceland1	0.339459	0	42	13.6848	412	1215	14.721	12.6485	7.57216
IC1 23	IC1	Iceland	64.814556	-23.387333	10	Meadow	High (sheep)	Iceland1	0.339459	0	42	13.8862	2549	3965	14.8982	12.8742	7.28765
IC1 24	IC1	Iceland	64.814556	-23.387333	10	Meadow	High (sheep)	Iceland1	0.339459	0	42	13.2932	1843	3329	14.3689	12.2174	8.09275
IC1 25	IC1	Iceland	64.814556	-23.387333	10	Meadow	High (sheep)	Iceland1	0.339459	0	42	13.7619	506	1039	14.8828	12.641	8.14486
IC1 26	IC1	Iceland	64.814556	-23.387333	10	Meadow	High (sheep)	Iceland1	0.339459	0	42	13.6253	1191	3764	14.9593	12.2912	9.79095
IC1 27	IC1	Iceland	64.814556	-23.387333	10	Meadow	High (sheep)	Iceland1	0.339459	0	42	13.6387	1573	2822	14.6144	12.6629	7.15432
IC1 28	IC1	Iceland	64.814556	-23.387333	10	Meadow	High (sheep)	Iceland1	0.339459	0	42	13.7232	1155	2609	14.9834	12.4631	9.1826
IC1 29	IC1	Iceland	64.814556	-23.387333	10	Meadow	High (sheep)	Iceland1	0.339459	0	42	13.9702	804	2563	15.1834	12.757	8.68423
IC1 30	IC1	Iceland	64.814556	-23.387333	10	Meadow	High (sheep)	Iceland1	0.339459	0	42	12.9094	632	1702	14.1353	11.6836	9.49566
IC1 31	IC1	Iceland	64.814556	-23.387333	10	Meadow	High (sheep)	Iceland1	0.339459	0	42	13.8862	749	1583	15.1781	12.5943	9.30361
IC1 32	IC1	Iceland	64.814556	-23.387333	10	Meadow	High (sheep)	Iceland1	0.339459	0	42	13.5725	2291	4706	14.5264	12.6187	7.0278
IC1 33	IC1	Iceland	64.814556	-23.387333	10	Meadow	High (sheep)	Iceland1	0.339459	0	42	11.8106	4373	6850	12.8059	10.8152	8.42764
IC1 34	IC1	Iceland	64.814556	-23.387333	10	Meadow	High (sheep)	Iceland1	0.339459	0	42	12.4532	462	1371	13.7156	11.1909	10.1363
IC2 1	IC2	Iceland	64.792833	-21.533444	390	Meadow	High (sheep)	Iceland2	0.284122	0	42	13.9136	955	2409	15.0137	12.8135	7.90666
IC2 2	IC2	Iceland	64.792833	-21.533444	390	Meadow	High (sheep)	Iceland2	0.284122	0	42	13.9391	1223	2230	15.0679	12.8103	8.09819
IC2 3	IC2	Iceland	64.792833	-21.533444	390	Meadow	High (sheep)	Iceland2	0.284122	0	42	13.2379	1702	2375	14.0637	12.4121	6.23797
IC2 4	IC2	Iceland	64.792833	-21.533444	390	Meadow	High (sheep)	Iceland2	0.284122	0	42	13.0261	921	2543	14.3619	11.6902	10.2553
IC2 5	IC2	Iceland	64.792833	-21.533444	390	Meadow	High (sheep)	Iceland2	0.284122	0	42	13.6597	1508	2943	14.7886	12.5309	8.26399
IC2 6	IC2	Iceland	64.792833	-21.533444	390	Meadow	High (sheep)	Iceland2	0.284122	0	42	13.5596	2816	5486	14.4904	12.6287	6.86485
IC2 7	IC2	Iceland	64.792833	-21.533444	390	Meadow	High (sheep)	Iceland2	0.284122	0	42	13.6174	2167	2824	14.435	12.7998	6.00395
IC2 8	IC2	Iceland	64.792833	-21.533444	390	Meadow	High (sheep)	Iceland2	0.284122	0	42	13.889	2164	3273	14.8309	12.9472	6.78127
IC2 9	IC2	Iceland	64.792833	-21.533444	390	Meadow	High (sheep)	Iceland2	0.284122	0	42	12.1132	1902	3983	13.0223	11.204	7.5056
IC2 10	IC2	Iceland	64.792833	-21.533444	390	Meadow	High (sheep)	Iceland2	0.284122	0	42	12.9149	1460	3251	13.9417	11.888	7.95083
IC2 11	IC2	Iceland	64.792833	-21.533444	390	Meadow	High (sheep)	Iceland2	0.284122	1	42	13.1381	1428	2908	14.1279	12.1482	7.53426
IC2 12	IC2	Iceland	64.792833	-21.533444	390	Meadow	High (sheep)	Iceland2	0.284122	1	42	12.8892	3352	7741	13.9056	11.8728	7.88566
IC2 13	IC2	Iceland	64.792833	-21.533444	390	Meadow	High (sheep)	Iceland2	0.284122	0	42	13.5136	2726	5728	14.5851	12.4422	7.92873
IC2 14	IC2	Iceland	64.792833	-21.533444	390	Meadow	High (sheep)	Iceland2	0.284122	1	42	13.1323	3134	5458	14.0985	12.1661	7.35726
IC2 15	IC2	Iceland	64.792833	-21.533444	390	Meadow	High (sheep)	Iceland2	0.284122	1	42	13.0213	947	2066	13.9872	12.0553	7.41823
IC2 16	IC2	Iceland	64.792833	-21.533444	390	Meadow	High (sheep)	Iceland2	0.284122	0	42	12.8758	3074	7396	13.9041	11.8475	7.98631
IC2 17	IC2	Iceland	64.792833	-21.533444	390	Meadow	High (sheep)	Iceland2	0.284122	0	42	12.9015	2156	5245	13.9329	11.87	7.9946
IC2 18	IC2	Iceland	64.792833	-21.533444	390	Meadow	High (sheep)	Iceland2	0.284122	1	42	12.7525	1137	2363	13.6531	11.852	7.06186
IC2 19	IC2	Iceland	64.792833	-21.533444	390	Meadow	High (sheep)	Iceland2	0.284122	0	42	13.4321	2457	5471	14.4962	12.368	7.92219
IC2 20	IC2	Iceland	64.792833	-21.533444	390	Meadow	High (sheep)	Iceland2	0.284122	1	42	12.7663	3376	6917	13.7378	11.7948	7.6099
IC2 21	IC2	Iceland	64.792833	-21.533444	390	Meadow	High (sheep)	Iceland2	0.284122	0	42	13.0117	2263	4767	13.9804	12.043	7.44493
IC2 22	IC2	Iceland	64.792833	-21.533444	390	Meadow	High (sheep)	Iceland2	0.284122	0	42	12.8226	2558	4664	13.6949	11.9503	6.80277
IC2 23	IC2	Iceland	64.792833	-21.533444	390	Meadow	High (sheep)	Iceland2	0.284122	0	42	13.0263	3898	6872	13.8586	12.194	6.38946
IC2 24	IC2	Iceland	64.792833	-21.533444	390	Meadow	High (sheep)	Iceland2	0.284122	1	42	12.7594	2071	4373	13.728	11.7908	7.59105
IC2 25	IC2	Iceland	64.792833	-21.533444	390	Meadow	High (sheep)	Iceland2	0.284122	0	42	12.9539	2185	5865	14.0448	11.863	8.42142
IC2 26	IC2	Iceland	64.792833	-21.533444	390	Meadow	High (sheep)	Iceland2	0.284122	0	42	12.4026	980	2025	13.2079	11.5973	6.49268
IC2 27	IC2	Iceland	64.792833	-21.533444	390	Meadow	High (sheep)	Iceland2	0.284122	0	42	12.8245	2850	6748	13.9181	11.731	8.52704
IC2 28	IC2	Iceland	64.792833	-21.533444	390	Meadow	High (sheep)	Iceland2	0.284122	1	42	11.3115	2616	4664	12.0235	10.5995	6.29456
IC2 29	IC2	Iceland	64.792833	-21.533444	390	Meadow	High (sheep)	Iceland2	0.284122	0	42	13.1384	2268	4255	14.0911	12.1858	7.25083
IC2 30	IC2	Iceland	64.792833	-21.533444	390	Meadow	High (sheep)	Iceland2	0.284122	0	42	12.9819	1765	4542	14.0045	11.9592	7.87759
IC2 31	IC2	Iceland	64.792833	-21.533444	390	Meadow	High (sheep)	Iceland2	0.284122	1	42	13.6783	1993	3979	14.7094	12.6471	7.53849
IC2 32	IC2	Iceland	64.792833	-21.533444	390	Meadow	High (sheep)	Iceland2	0.284122	0	42	12.7234	2507	5159	13.6548	11.7921	7.32016
IC2 33	IC2	Iceland	64.792833	-21.533444	390	Meadow	High (sheep)	Iceland2	0.284122	1	42	12.9482	3316	5909	13.9023	11.994	7.36888
IC2 34	IC2	Iceland	64.792833	-21.533444	390	Meadow	High (sheep)	Iceland2	0.284122	0	42	12.9034	1701	3018	13.7778	12.029	6.77665
IC2 35	IC2	Iceland	64.792833	-21.533444	390	Meadow	High (sheep)	Iceland2	0.284122	1	42	12.5917	2153	3893	13.5098	11.6737	7.29066
IC2 36	IC2	Iceland	64.792833	-21.533444	390	Meadow	High (sheep)	Iceland2	0.284122	1	42	12.2958	2981	4888	13.1282	11.4634	6.76963
IC2 37	IC2	Iceland	64.792833	-21.533444	390	Meadow	High (sheep)	Iceland2	0.284122	0	42	13.1779	2804	5901	14.155	12.2008	7.41455
IC2 38	IC2	Iceland	64.792833	-21.533444	390	Meadow	High (sheep)	Iceland2	0.284122	0	42	13.8424	518	1263	14.9138	12.771	7.74005
IC2 39	IC2	Iceland	64.792833	-21.533444	390	Meadow	High (sheep)	Iceland2	0.284122	0	42	12.8283	3382	6101	13.868	11.7886	8.10478
IC2 40	IC2	Iceland	64.792833	-21.533444	390	Meadow	High (sheep)	Iceland2	0.284122	1	42	12.5259	1571	2638	13.1971	11.8547	5.3586
IC2 41	IC2	Iceland	64.792833	-21.533444	390	Meadow	High (sheep)	Iceland2	0.284122	1	42	13.0757	2705	4191	13.8531	12.2982	5.94567
IC2 42	IC2	Iceland	64.792833	-21.533444	390	Meadow	High (sheep)	Iceland2	0.284122	0	42	13.1687	3290	4766	13.9132	12.4241	5.6539
IC2 43	IC2	Iceland	64.792833	-21.533444	390	Meadow	High (sheep)	Iceland2	0.284122	0	28	9.44734	1564	2917	10.1238	8.7709	7.1601
IC2 44	IC2	Iceland	64.792833	-21.533444	390	Meadow	High (sheep)	Iceland2	0.284122	0	42	13.2284	2843	4535	14.0415	12.4153	6.14676
IC3 1	IC3	Iceland	66.022417	-20.394222	38	Meadow	High (sheep)	Iceland3	0.302806	0	42	13.2158	2396	4775	14.1626	12.269	7.16405
IC3 2	IC3	Iceland	66.022417	-20.394222	38	Meadow	High (sheep)	Iceland3	0.302806	0	56	20.1673	1606	2411	21.4135	18.921	6.17959
IC3 3	IC3	Iceland	66.022417	-20.394222	38	Meadow	High (sheep)	Iceland3	0.302806	0	42	13.0565	1919	3279	13.9119	12.2012	6.55121
IC3 4	IC3	Iceland	66.022417	-20.394222	38	Meadow	High (sheep)	Iceland3	0.302806	0	42	12.8892	2786	5475	13.8398	11.9386	7.37539
IC3 5	IC3	Iceland	66.022417	-20.394222	38	Meadow	High (sheep)	Iceland3	0.302806	1	42	13.1457	3406	5608	13.9624	12.3291	6.21222
IC3 6	IC3	Iceland	66.022417	-20.394222	38	Meadow	High (sheep)	Iceland3	0.302806	0	42	12.3972	2575	4332	13.1441	11.6503	6.0247
IC3 7	IC3	Iceland	66.022417	-20.394222	38	Meadow	High (sheep)	Iceland3	0.302806	0	42	12.4841	2750	4628	13.3051	11.6632	6.57623
IC3 8	IC3	Iceland	66.022417	-20.394222	38	Meadow	High (sheep)	Iceland3	0.302806	0	42	12.5768	2118	3381	13.3519	11.8017	6.16264
IC3 9	IC3	Iceland	66.022417	-20.394222	38	Meadow	High (sheep)	Iceland3	0.302806	0	42	13.1617	1410	3644	14.2454	12.078	8.2338
IC3 10	IC3	Iceland	66.022417	-20.394222	38	Meadow	High (sheep)	Iceland3	0.302806	1	28	9.35042	227	619	10.2476	8.45327	9.59472
IC3 11	IC3	Iceland	66.022417	-20.394222	38	Meadow	High (sheep)	Iceland3	0.302806	0	28	9.25779	409	939	9.96965	8.54592	7.68937
IC3 12	IC3	Iceland	66.022417	-20.394222	38	Meadow	High (sheep)	Iceland3	0.302806	1	42	12.2309	1790	3711	13.1529	11.309	7.53781
IC3 13	IC3	Iceland	66.022417	-20.394222	38	Meadow	High (sheep)	Iceland3	0.302806	0	42	12.6593	1809	3450	13.5556	11.763	7.08005
IC3 14	IC3	Iceland	66.022417	-20.394222	38	Meadow	High (sheep)	Iceland3	0.302806	0	42	12.4426	1186	3010	13.366	11.5191	7.42179
IC3 15	IC3	Iceland	66.022417	-20.394222	38	Meadow	High (sheep)	Iceland3	0.302806	0	42	12.5019	2560	5343	13.4686	11.5352	7.73264
IC3 16	IC3	Iceland	66.022417	-20.394222	38	Meadow	High (sheep)	Iceland3	0.302806	1	42	12.663	1780	3588	13.5254	11.8006	6.81074
IC3 17	IC3	Iceland	66.022417	-20.394222	38	Meadow	High (sheep)	Iceland3	0.302806	1	42	12.7193	778	1255	13.5154	11.9232	6.25888
IC3 18	IC3	Iceland	66.022417	-20.394222	38	Meadow	High (sheep)	Iceland3	0.302806	0	42	12.0438	743	1679	12.9307	11.157	7.36359
IC3 19	IC3	Iceland	66.022417	-20.394222	38	Meadow	High (sheep)	Iceland3	0.302806	1	42	11.7132	2599	4612	12.5363	10.8901	7.02712
IC3 20	IC3	Iceland	66.022417	-20.394222	38	Meadow	High (sheep)	Iceland3	0.302806	0	42	12.3466	1232	2730	13.2684	11.4249	7.46542
IC3 21	IC3	Iceland	66.022417	-20.394222	38	Meadow	High (sheep)	Iceland3	0.302806	0	42	12.1976	143	387	13.3668	11.0285	9.58516
IC3 22	IC3	Iceland	66.022417	-20.394222	38	Meadow	High (sheep)	Iceland3	0.302806	0	42	12.5235	1770	4015	13.5164	11.5306	7.92807
IC3 23	IC3	Iceland	66.022417	-20.394222	38	Meadow	High (sheep)	Iceland3	0.302806	0	42	12.9372	1621	3279	13.8994	11.9751	7.43685
IC3 24	IC3	Iceland	66.022417	-20.394222	38	Meadow	High (sheep)	Iceland3	0.302806	0	42	12.8193	2961	5628	13.7295	11.9092	7.09986
IC3 25	IC3	Iceland	66.022417	-20.394222	38	Meadow	High (sheep)	Iceland3	0.302806	0	42	12.7908	3725	7426	13.7399	11.8417	7.41998
IC3 26	IC3	Iceland	66.022417	-20.394222	38	Meadow	High (sheep)	Iceland3	0.302806	0	42	12.4415	1908	4196	13.3888	11.4942	7.61417
IC3 27	IC3	Iceland	66.022417	-20.394222	38	Meadow	High (sheep)	Iceland3	0.302806	1	42	12.1661	1678	3758	13.1024	11.2299	7.69566
IC3 28	IC3	Iceland	66.022417	-20.394222	38	Meadow	High (sheep)	Iceland3	0.302806	0	42	12.9779	3212	5941	13.861	12.0948	6.80447
IC3 29	IC3	Iceland	66.022417	-20.394222	38	Meadow	High (sheep)	Iceland3	0.302806	0	42	12.9779	3212	5941	13.861	12.0948	6.80447
IC3 30	IC3	Iceland	66.022417	-20.394222	38	Meadow	High (sheep)	Iceland3	0.302806	1	42	13.3774	736	1186	14.05	12.7047	5.02839
IC3 31	IC3	Iceland	66.022417	-20.394222	38	Meadow	High (sheep)	Iceland3	0.302806	0	42	12.8358	2134	3636	13.6652	12.0065	6.46128
IC3 32	IC3	Iceland	66.022417	-20.394222	38	Meadow	High (sheep)	Iceland3	0.302806	1	42	12.6579	1615	3575	13.5838	11.7319	7.315
IC3 33	IC3	Iceland	66.022417	-20.394222	38	Meadow	High (sheep)	Iceland3	0.302806	0	42	12.2701	798	1839	13.1799	11.3603	7.41454
IC3 34	IC3	Iceland	66.022417	-20.394222	38	Meadow	High (sheep)	Iceland3	0.302806	0	42	12.0735	856	1743	12.9618	11.1852	7.35744
IC3 35	IC3	Iceland	66.022417	-20.394222	38	Meadow	High (sheep)	Iceland3	0.302806	1	42	13.1298	1571	3600	14.1186	12.1411	7.53037
IC3 36	IC3	Iceland	66.022417	-20.394222	38	Meadow	High (sheep)	Iceland3	0.302806	0	42	12.3379	2587	3983	13.0984	11.5773	6.16406
IC3 37	IC3	Iceland	66.022417	-20.394222	38	Meadow	High (sheep)	Iceland3	0.302806	0	42	12.6793	1138	2858	13.9358	11.4228	9.9095
IC3 38	IC3	Iceland	66.022417	-20.394222	38	Meadow	High (sheep)	Iceland3	0.302806	0	42	13.3001	2594	3711	14.0455	12.5547	5.6048
IC3 39	IC3	Iceland	66.022417	-20.394222	38	Meadow	High (sheep)	Iceland3	0.302806	0	42	13.5564	1761	2873	14.3193	12.7935	5.62755
IC3 40	IC3	Iceland	66.022417	-20.394222	38	Meadow	High (sheep)	Iceland3	0.302806	0	42	12.9424	2699	3855	13.699	12.1858	5.84586
IC3 41	IC3	Iceland	66.022417	-20.394222	38	Meadow	High (sheep)	Iceland3	0.302806	0	42	12.6026	1683	3304	13.5034	11.7018	7.14781
IC3 42	IC3	Iceland	66.022417	-20.394222	38	Meadow	High (sheep)	Iceland3	0.302806	1	42	12.9526	1859	3702	13.9258	11.9794	7.51341
SP1 1	SP1	Spain	40.200311	-5.753064	768	Xerophytic forest	High (cattle)	Cáceres	0.586757	0	28	8.42467	1555	2958	9.1324	7.71695	8.4006
SP1 2	SP1	Spain	40.200311	-5.753064	768	Xerophytic forest	High (cattle)	Cáceres	0.586757	1	28	8.54534	364	811	9.36948	7.7212	9.6443
SP1 3	SP1	Spain	40.200311	-5.753064	768	Xerophytic forest	High (cattle)	Cáceres	0.586757	1	28	7.71273	1606	3317	8.35669	7.06877	8.34932
SP1 4	SP1	Spain	40.200311	-5.753064	768	Xerophytic forest	High (cattle)	Cáceres	0.586757	1	28	7.24577	2277	3836	7.76888	6.72266	7.21948
SP1 5	SP1	Spain	40.200311	-5.753064	768	Xerophytic forest	High (cattle)	Cáceres	0.586757	1	28	7.60944	2128	3665	8.1783	7.04059	7.47568
SP1 6	SP1	Spain	40.200311	-5.753064	768	Xerophytic forest	High (cattle)	Cáceres	0.586757	1	28	8.27906	1328	2343	9.00146	7.55667	8.72556
SP1 7	SP1	Spain	40.200311	-5.753064	768	Xerophytic forest	High (cattle)	Cáceres	0.586757	1	28	8.41091	626	2637	9.10102	7.7208	8.20493
SP1 8	SP1	Spain	40.200311	-5.753064	768	Xerophytic forest	High (cattle)	Cáceres	0.586757	0	28	8.32127	856	1447	8.92957	7.71298	7.31011
SP1 9	SP1	Spain	40.200311	-5.753064	768	Xerophytic forest	High (cattle)	Cáceres	0.586757	1	28	8.42925	902	1725	9.03369	7.82481	7.17074
SP1 10	SP1	Spain	40.200311	-5.753064	768	Xerophytic forest	High (cattle)	Cáceres	0.586757	0	28	7.59149	2654	1398	8.11261	7.07036	6.86461
SP1 11	SP1	Spain	40.200311	-5.753064	768	Xerophytic forest	High (cattle)	Cáceres	0.586757	1	28	8.25092	990	2001	8.98478	7.51705	8.89437
SP1 12	SP1	Spain	40.200311	-5.753064	768	Xerophytic forest	High (cattle)	Cáceres	0.586757	0	28	9.2296	880	1870	10.1951	8.26407	10.4612
SP1 13	SP1	Spain	40.200311	-5.753064	768	Xerophytic forest	High (cattle)	Cáceres	0.586757	1	28	7.42662	2442	4768	8.01442	6.83882	7.9148
SP1 14	SP1	Spain	40.200311	-5.753064	768	Xerophytic forest	High (cattle)	Cáceres	0.586757	1	28	7.27307	2406	3998	7.79491	6.75124	7.17483
SP1 15	SP1	Spain	40.200311	-5.753064	768	Xerophytic forest	High (cattle)	Cáceres	0.586757	1	28	8.37953	842	1678	9.0183	7.74076	7.62296
SP1 16	SP1	Spain	40.200311	-5.753064	768	Xerophytic forest	High (cattle)	Cáceres	0.586757	1	28	7.60232	2224	3960	8.2049	6.99974	7.9263
SP1 17	SP1	Spain	40.200311	-5.753064	768	Xerophytic forest	High (cattle)	Cáceres	0.586757	1	28	7.55246	2611	3975	8.08422	7.02069	7.04095
SP1 18	SP1	Spain	40.200311	-5.753064	768	Xerophytic forest	High (cattle)	Cáceres	0.586757	1	28	7.6415	2172	4156	8.25456	7.02843	8.02287
SP1 19	SP1	Spain	40.200311	-5.753064	768	Xerophytic forest	High (cattle)	Cáceres	0.586757	1	28	7.02812	882	1395	7.48861	6.56763	6.5521
SP1 20	SP1	Spain	40.200311	-5.753064	768	Xerophytic forest	High (cattle)	Cáceres	0.586757	0	28	7.95966	1455	2622	8.55929	7.36004	7.53327
SP1 21	SP1	Spain	40.200311	-5.753064	768	Xerophytic forest	High (cattle)	Cáceres	0.586757	1	28	7.6502	2817	5783	8.28182	7.01859	8.25618
SP1 22	SP1	Spain	40.200311	-5.753064	768	Xerophytic forest	High (cattle)	Cáceres	0.586757	1	28	7.16029	1593	2438	7.60984	6.71075	6.2783
SP1 23	SP1	Spain	40.200311	-5.753064	768	Xerophytic forest	High (cattle)	Cáceres	0.586757	1	28	9.255	913	2932	10.3297	8.18032	11.6119
SP1 24	SP1	Spain	40.200311	-5.753064	768	Xerophytic forest	High (cattle)	Cáceres	0.586757	1	28	8.38328	342	672	9.03976	7.7268	7.83079
SP1 25	SP1	Spain	40.200311	-5.753064	768	Xerophytic forest	High (cattle)	Cáceres	0.586757	1	28	7.23548	1456	2552	7.78773	6.68323	7.63258
SP1 26	SP1	Spain	40.200311	-5.753064	768	Xerophytic forest	High (cattle)	Cáceres	0.586757	1	28	7.04157	2760	5128	7.58401	6.49914	7.70333
SP1 27	SP1	Spain	40.200311	-5.753064	768	Xerophytic forest	High (cattle)	Cáceres	0.586757	1	28	7.51368	1931	3307	8.07042	6.95693	7.40976
SP1 28	SP1	Spain	40.200311	-5.753064	768	Xerophytic forest	High (cattle)	Cáceres	0.586757	1	28	7.78792	3246	6041	8.41525	7.16058	8.05525
SP1 29	SP1	Spain	40.200311	-5.753064	768	Xerophytic forest	High (cattle)	Cáceres	0.586757	1	28	8.37987	1035	2022	9.01401	7.74573	7.56743
SP1 30	SP1	Spain	40.200311	-5.753064	768	Xerophytic forest	High (cattle)	Cáceres	0.586757	0	28	7.66278	1130	1795	8.1801	7.14547	6.75095
SP1 31	SP1	Spain	40.200311	-5.753064	768	Xerophytic forest	High (cattle)	Cáceres	0.586757	1	28	7.0396	1821	3071	7.53196	6.54723	6.99423
SP2 1	SP2	Spain	40.938933	-6.1185	863	Meadow	High (cattle)	Salamanca1	0.566453	1	28	7.55642	616	1234	8.17823	6.93461	8.2289
SP2 2	SP2	Spain	40.938933	-6.1185	863	Meadow	High (cattle)	Salamanca1	0.566453	1	28	7.45946	257	405	7.93876	6.98017	6.42536
SP2 3	SP2	Spain	40.938933	-6.1185	863	Meadow	High (cattle)	Salamanca1	0.566453	1	42	12.1369	1618	2897	13.1122	11.1615	8.03621
SP2 4	SP2	Spain	40.938933	-6.1185	863	Meadow	High (cattle)	Salamanca1	0.566453	1	28	8.39123	369	890	9.14829	7.63416	9.02208
SP2 5	SP2	Spain	40.938933	-6.1185	863	Meadow	High (cattle)	Salamanca1	0.566453	1	28	8.25391	1070	1887	8.97426	7.53356	8.72738
SP2 6	SP2	Spain	40.938933	-6.1185	863	Meadow	High (cattle)	Salamanca1	0.566453	0	28	8.31552	439	1013	9.02259	7.60846	8.50293
SP2 7	SP2	Spain	40.938933	-6.1185	863	Meadow	High (cattle)	Salamanca1	0.566453	1	28	8.2897	703	1859	9.03334	7.54606	8.97068
SP2 8	SP2	Spain	40.938933	-6.1185	863	Meadow	High (cattle)	Salamanca1	0.566453	1	28	7.43611	1005	2040	8.01033	6.8619	7.72203
SP2 9	SP2	Spain	40.938933	-6.1185	863	Meadow	High (cattle)	Salamanca1	0.566453	0	28	7.51763	1056	2257	8.17641	6.85886	8.76302
SP2 10	SP2	Spain	40.938933	-6.1185	863	Meadow	High (cattle)	Salamanca1	0.566453	0	28	7.32412	1775	3813	7.93805	6.7102	8.38221
SP2 11	SP2	Spain	40.938933	-6.1185	863	Meadow	High (cattle)	Salamanca1	0.566453	0	42	12.1379	856	1778	13.1796	11.0962	8.58219
SP2 12	SP2	Spain	40.938933	-6.1185	863	Meadow	High (cattle)	Salamanca1	0.566453	1	28	7.55602	1212	2109	8.13887	6.97317	7.71374
SP2 13	SP2	Spain	40.938933	-6.1185	863	Meadow	High (cattle)	Salamanca1	0.566453	1	28	7.30236	1386	2340	7.83288	6.77184	7.26505
SP2 14	SP2	Spain	40.938933	-6.1185	863	Meadow	High (cattle)	Salamanca1	0.566453	0	28	7.905	351	771	8.53584	7.27416	7.98025
SP2 15	SP2	Spain	40.938933	-6.1185	863	Meadow	High (cattle)	Salamanca1	0.566453	0	28	7.39338	860	1883	7.96068	6.82608	7.6731
SP2 16	SP2	Spain	40.938933	-6.1185	863	Meadow	High (cattle)	Salamanca1	0.566453	1	42	12.3417	264	575	13.4787	11.2048	9.21229
SP2 17	SP2	Spain	40.938933	-6.1185	863	Meadow	High (cattle)	Salamanca1	0.566453	1	28	7.94274	813	1856	8.6638	7.22167	9.07825
SP2 18	SP2	Spain	40.938933	-6.1185	863	Meadow	High (cattle)	Salamanca1	0.566453	1	28	9.46659	2014	3766	10.1848	8.74835	7.58716
SP2 19	SP2	Spain	40.938933	-6.1185	863	Meadow	High (cattle)	Salamanca1	0.566453	1	28	7.64664	733	1374	8.28232	7.01097	8.31312
SP2 20	SP2	Spain	40.938933	-6.1185	863	Meadow	High (cattle)	Salamanca1	0.566453	0	42	12.2436	376	752	13.152	11.3352	7.41944
SP2 21	SP2	Spain	40.938933	-6.1185	863	Meadow	High (cattle)	Salamanca1	0.566453	1	42	11.9759	372	805	12.9702	10.9817	8.30178
SP2 22	SP2	Spain	40.938933	-6.1185	863	Meadow	High (cattle)	Salamanca1	0.566453	1	28	7.64427	1121	2052	8.28147	7.00706	8.33575
SP2 23	SP2	Spain	40.938933	-6.1185	863	Meadow	High (cattle)	Salamanca1	0.566453	0	28	7.6415	2172	4156	8.25434	7.02865	8.02
SP2 24	SP2	Spain	40.938933	-6.1185	863	Meadow	High (cattle)	Salamanca1	0.566453	1	28	7.66722	682	1275	8.28626	7.04818	8.07386
SP2 25	SP2	Spain	40.938933	-6.1185	863	Meadow	High (cattle)	Salamanca1	0.566453	1	28	7.70165	232	568	8.36856	7.03473	8.65936
SP2 26	SP2	Spain	40.938933	-6.1185	863	Meadow	High (cattle)	Salamanca1	0.566453	0	42	11.2949	746	1764	12.2651	10.3246	8.59019
SP2 27	SP2	Spain	40.938933	-6.1185	863	Meadow	High (cattle)	Salamanca1	0.566453	1	28	7.4559	2226	3986	8.01665	6.89515	7.52084
SP3 1	SP3	Spain	40.973411	-5.959358	812	Meadow	High (cattle)	Salamanca2	0.510606	0	28	7.87814	405	772	8.44482	7.31146	7.19305
SP3 2	SP3	Spain	40.973411	-5.959358	812	Meadow	High (cattle)	Salamanca2	0.510606	1	28	7.23033	2223	2912	7.56551	6.89515	4.6357
SP3 3	SP3	Spain	40.973411	-5.959358	812	Meadow	High (cattle)	Salamanca2	0.510606	1	28	7.31146	882	1270	7.73277	6.89015	5.76232
SP3 4	SP3	Spain	40.973411	-5.959358	812	Meadow	High (cattle)	Salamanca2	0.510606	0	28	7.63851	784	1522	8.16254	7.11449	6.86029
SP3 5	SP3	Spain	40.973411	-5.959358	812	Meadow	High (cattle)	Salamanca2	0.510606	1	28	7.16742	1083	2064	7.66007	6.67476	6.8736
SP3 6	SP3	Spain	40.973411	-5.959358	812	Meadow	High (cattle)	Salamanca2	0.510606	1	28	7.15105	160	210	7.62833	6.67377	6.67431
SP3 7	SP3	Spain	40.973411	-5.959358	812	Meadow	High (cattle)	Salamanca2	0.510606	0	28	8.08827	4375	7943	8.65881	7.51774	7.05386
SP3 8	SP3	Spain	40.973411	-5.959358	812	Meadow	High (cattle)	Salamanca2	0.510606	0	28	7.30078	1065	2261	7.82937	6.77218	7.24031
SP3 9	SP3	Spain	40.973411	-5.959358	812	Meadow	High (cattle)	Salamanca2	0.510606	0	28	7.68864	1319	2473	8.23368	7.1436	7.08887
SP3 10	SP3	Spain	40.973411	-5.959358	812	Meadow	High (cattle)	Salamanca2	0.510606	1	42	11.4314	519	1110	12.2428	10.62	7.09776
SP3 11	SP3	Spain	40.973411	-5.959358	812	Meadow	High (cattle)	Salamanca2	0.510606	0	28	7.76299	890	1997	8.39247	7.1335	8.10881
SP3 12	SP3	Spain	40.973411	-5.959358	812	Meadow	High (cattle)	Salamanca2	0.510606	1	56	18.2015	1239	2220	19.4381	16.9649	6.79383
SP3 13	SP3	Spain	40.973411	-5.959358	812	Meadow	High (cattle)	Salamanca2	0.510606	0	28	7.51447	1761	3285	8.03312	6.99582	6.90201
SP3 14	SP3	Spain	40.973411	-5.959358	812	Meadow	High (cattle)	Salamanca2	0.510606	0	28	7.40169	1072	2243	7.97706	6.82631	7.77359
SP3 15	SP3	Spain	40.973411	-5.959358	812	Meadow	High (cattle)	Salamanca2	0.510606	1	28	7.4187	1154	2276	7.95014	6.88726	7.1635
SP3 16	SP3	Spain	40.973411	-5.959358	812	Meadow	High (cattle)	Salamanca2	0.510606	1	28	7.35539	803	1752	7.89829	6.81248	7.38105
SP3 17	SP3	Spain	40.973411	-5.959358	812	Meadow	High (cattle)	Salamanca2	0.510606	1	28	8.19186	210	344	8.68319	7.70053	5.99773
SP3 18	SP3	Spain	40.973411	-5.959358	812	Meadow	High (cattle)	Salamanca2	0.510606	1	56	16.5679	1155	2455	17.7132	15.4227	6.91244
SP3 19	SP3	Spain	40.973411	-5.959358	812	Meadow	High (cattle)	Salamanca2	0.510606	0	28	7.24102	1138	2713	7.83971	6.64233	8.26807
SP3 20	SP3	Spain	40.973411	-5.959358	812	Meadow	High (cattle)	Salamanca2	0.510606	0	28	8.24498	1787	3622	8.8805	7.60947	7.7079
SP3 21	SP3	Spain	40.973411	-5.959358	812	Meadow	High (cattle)	Salamanca2	0.510606	0	28	7.29405	685	1553	7.82531	6.76278	7.28354
SP3 22	SP3	Spain	40.973411	-5.959358	812	Meadow	High (cattle)	Salamanca2	0.510606	1	28	7.09579	754	1315	7.54175	6.64983	6.28481
SP3 23	SP3	Spain	40.973411	-5.959358	812	Meadow	High (cattle)	Salamanca2	0.510606	1	28	7.87303	729	1073	8.40281	7.34325	6.72901
SP3 24	SP3	Spain	40.973411	-5.959358	812	Meadow	High (cattle)	Salamanca2	0.510606	1	28	7.45146	350	544	7.99276	6.91016	7.26438
SP3 25	SP3	Spain	40.973411	-5.959358	812	Meadow	High (cattle)	Salamanca2	0.510606	0	28	7.89358	1736	3190	8.46325	7.3239	7.21699
SP3 26	SP3	Spain	40.973411	-5.959358	812	Meadow	High (cattle)	Salamanca2	0.510606	1	28	7.18975	830	1232	7.65738	6.72212	6.50413
SP3 27	SP3	Spain	40.973411	-5.959358	812	Meadow	High (cattle)	Salamanca2	0.510606	0	28	7.26199	1725	3047	7.78763	6.73636	7.23815
SP3 28	SP3	Spain	40.973411	-5.959358	812	Meadow	High (cattle)	Salamanca2	0.510606	1	56	19.5755	654	1662	21.0782	18.0727	7.67689
SP3 29	SP3	Spain	40.973411	-5.959358	812	Meadow	High (cattle)	Salamanca2	0.510606	1	28	7.15594	1118	2390	7.71572	6.59616	7.82254
SP3 30	SP3	Spain	40.973411	-5.959358	812	Meadow	High (cattle)	Salamanca2	0.510606	1	56	17.2905	928	1601	18.2836	16.2974	5.74347
SP3 31	SP3	Spain	40.973411	-5.959358	812	Meadow	High (cattle)	Salamanca2	0.510606	1	56	17.5007	979	1421	18.4198	16.5815	5.25228
SP3 32	SP3	Spain	40.973411	-5.959358	812	Meadow	High (cattle)	Salamanca2	0.510606	1	28	7.25329	1353	2235	7.76011	6.74647	6.98746
SP3 33	SP3	Spain	40.973411	-5.959358	812	Meadow	High (cattle)	Salamanca2	0.510606	1	28	7.67352	1075	2236	8.28127	7.06577	7.92012
SP3 34	SP3	Spain	40.973411	-5.959358	812	Meadow	High (cattle)	Salamanca2	0.510606	1	56	18.8196	1336	2558	20.2109	17.4284	7.39261
SP3 35	SP3	Spain	40.973411	-5.959358	812	Meadow	High (cattle)	Salamanca2	0.510606	1	28	7.57264	1093	2216	8.16803	6.97725	7.86243
SP3 36	SP3	Spain	40.973411	-5.959358	812	Meadow	High (cattle)	Salamanca2	0.510606	0	28	7.47094	1335	2602	8.01072	6.93116	7.22502
SP3 37	SP3	Spain	40.973411	-5.959358	812	Meadow	High (cattle)	Salamanca2	0.510606	0	28	7.08867	2204	4147	7.61613	6.5612	7.441
SW2 1	SW2	Switzerland	46.898941	8.702631	1600	Meadow with natural grassland vegetation, slope facing north-west	High (cattle)	Biez	0.405275	1	42	12.7776	208	518	13.8464	11.7087	8.36487
SW2 2	SW2	Switzerland	46.898941	8.702631	1600	Meadow with natural grassland vegetation, slope facing north-west	High (cattle)	Biez	0.405275	1	42	12.0674	347	710	12.8615	11.2733	6.58024
SW2 3	SW2	Switzerland	46.898941	8.702631	1600	Meadow with natural grassland vegetation, slope facing north-west	High (cattle)	Biez	0.405275	0	42	12.9414	227	443	13.8866	11.9962	7.30382
SW2 4	SW2	Switzerland	46.898941	8.702631	1600	Meadow with natural grassland vegetation, slope facing north-west	High (cattle)	Biez	0.405275	0	42	13.8273	341	833	14.8889	12.7656	7.67796
SW2 5	SW2	Switzerland	46.898941	8.702631	1600	Meadow with natural grassland vegetation, slope facing north-west	High (cattle)	Biez	0.405275	0	42	13.4503	716	1669	14.4418	12.4588	7.3717
SW2 6	SW2	Switzerland	46.898941	8.702631	1600	Meadow with natural grassland vegetation, slope facing north-west	High (cattle)	Biez	0.405275	1	42	12.6982	462	774	13.4415	11.9548	5.85379
SW2 7	SW2	Switzerland	46.898941	8.702631	1600	Meadow with natural grassland vegetation, slope facing north-west	High (cattle)	Biez	0.405275	0	42	13.3985	267	593	14.3147	12.4823	6.83789
SW2 8	SW2	Switzerland	46.898941	8.702631	1600	Meadow with natural grassland vegetation, slope facing north-west	High (cattle)	Biez	0.405275	0	42	12.6452	1647	3341	13.6424	11.648	7.88573
SW2 9	SW2	Switzerland	46.898941	8.702631	1600	Meadow with natural grassland vegetation, slope facing north-west	High (cattle)	Biez	0.405275	1	42	12.1661	720	1302	13.0675	11.2648	7.40848
SW2 10	SW2	Switzerland	46.898941	8.702631	1600	Meadow with natural grassland vegetation, slope facing north-west	High (cattle)	Biez	0.405275	1	42	13.304	768	1194	14.1412	12.4667	6.29358
SW2 11	SW2	Switzerland	46.898941	8.702631	1600	Meadow with natural grassland vegetation, slope facing north-west	High (cattle)	Biez	0.405275	0	42	13.243	330	846	14.2594	12.2266	7.67514
SW2 12	SW2	Switzerland	46.898941	8.702631	1600	Meadow with natural grassland vegetation, slope facing north-west	High (cattle)	Biez	0.405275	1	42	12.6677	597	1143	13.5681	11.7673	7.10772
SW2 13	SW2	Switzerland	46.898941	8.702631	1600	Meadow with natural grassland vegetation, slope facing north-west	High (cattle)	Biez	0.405275	0	42	12.0574	1697	2761	12.8734	11.2414	6.7677
SW2 14	SW2	Switzerland	46.898941	8.702631	1600	Meadow with natural grassland vegetation, slope facing north-west	High (cattle)	Biez	0.405275	0	42	13.7491	588	1171	14.6029	12.8953	6.21006
SW2 15	SW2	Switzerland	46.898941	8.702631	1600	Meadow with natural grassland vegetation, slope facing north-west	High (cattle)	Biez	0.405275	1	42	12.843	573	936	13.7849	11.9012	7.33355
SW2 16	SW2	Switzerland	46.898941	8.702631	1600	Meadow with natural grassland vegetation, slope facing north-west	High (cattle)	Biez	0.405275	0	42	13.0784	518	993	14.0498	12.1071	7.42713
SW2 17	SW2	Switzerland	46.898941	8.702631	1600	Meadow with natural grassland vegetation, slope facing north-west	High (cattle)	Biez	0.405275	1	42	13.6253	245	514	14.7935	12.457	8.57424
SW2 18	SW2	Switzerland	46.898941	8.702631	1600	Meadow with natural grassland vegetation, slope facing north-west	High (cattle)	Biez	0.405275	0	42	12.3279	232	477	13.1458	11.5099	6.63471
SW2 19	SW2	Switzerland	46.898941	8.702631	1600	Meadow with natural grassland vegetation, slope facing north-west	High (cattle)	Biez	0.405275	0	42	13.1088	258	493	13.8926	12.325	5.97902
SW2 20	SW2	Switzerland	46.898941	8.702631	1600	Meadow with natural grassland vegetation, slope facing north-west	High (cattle)	Biez	0.405275	0	42	12.9586	856	1569	13.8887	12.0285	7.1775
SW2 21	SW2	Switzerland	46.898941	8.702631	1600	Meadow with natural grassland vegetation, slope facing north-west	High (cattle)	Biez	0.405275	0	42	13.2141	274	588	13.9845	12.4438	5.82976
SW2 22	SW2	Switzerland	46.898941	8.702631	1600	Meadow with natural grassland vegetation, slope facing north-west	High (cattle)	Biez	0.405275	0	42	13.4482	443	993	14.3889	12.5074	6.99545
SW2 23	SW2	Switzerland	46.898941	8.702631	1600	Meadow with natural grassland vegetation, slope facing north-west	High (cattle)	Biez	0.405275	0	42	13.5984	416	893	14.5468	12.6501	6.97402
SW2 24	SW2	Switzerland	46.898941	8.702631	1600	Meadow with natural grassland vegetation, slope facing north-west	High (cattle)	Biez	0.405275	1	42	12.8402	362	471	13.5382	12.1422	5.4359
SW2 25	SW2	Switzerland	46.898941	8.702631	1600	Meadow with natural grassland vegetation, slope facing north-west	High (cattle)	Biez	0.405275	0	42	13.2663	531	1225	14.4107	12.1218	8.62663
SW3 1	SW3	Switzerland	46.538495	8.675337	1850	Meadow with natural grassland vegetation, sawed every second year, slope facing south	High (cattle)	Piasca	0.186324	0	42	11.9826	194	350	12.8407	11.1245	7.16122
SW3 2	SW3	Switzerland	46.538495	8.675337	1850	Meadow with natural grassland vegetation, sawed every second year, slope facing south	High (cattle)	Piasca	0.186324	0	42	13.0539	161	381	14.2226	11.8852	8.95312
SW3 3	SW3	Switzerland	46.538495	8.675337	1850	Meadow with natural grassland vegetation, sawed every second year, slope facing south	High (cattle)	Piasca	0.186324	0	42	12.9144	222	492	14.0825	11.7463	9.04506
SW3 4	SW3	Switzerland	46.538495	8.675337	1850	Meadow with natural grassland vegetation, sawed every second year, slope facing south	High (cattle)	Piasca	0.186324	0	42	12.9395	287	1111	13.7614	12.1177	6.35154
SW3 5	SW3	Switzerland	46.538495	8.675337	1850	Meadow with natural grassland vegetation, sawed every second year, slope facing south	High (cattle)	Piasca	0.186324	0	42	11.385	252	606	12.3865	10.3835	8.79688
SW3 6	SW3	Switzerland	46.538495	8.675337	1850	Meadow with natural grassland vegetation, sawed every second year, slope facing south	High (cattle)	Piasca	0.186324	0	42	12.9075	422	825	13.9133	11.9017	7.79229
SW3 7	SW3	Switzerland	46.538495	8.675337	1850	Meadow with natural grassland vegetation, sawed every second year, slope facing south	High (cattle)	Piasca	0.186324	0	42	13.1728	428	1195	14.581	11.7647	10.69
SW3 8	SW3	Switzerland	46.538495	8.675337	1850	Meadow with natural grassland vegetation, sawed every second year, slope facing south	High (cattle)	Piasca	0.186324	1	42	12.3933	722	2079	13.5788	11.2078	9.56579
SW3 9	SW3	Switzerland	46.538495	8.675337	1850	Meadow with natural grassland vegetation, sawed every second year, slope facing south	High (cattle)	Piasca	0.186324	0	42	11.9744	624	1273	12.9375	11.0112	8.04347
SW3 10	SW3	Switzerland	46.538495	8.675337	1850	Meadow with natural grassland vegetation, sawed every second year, slope facing south	High (cattle)	Piasca	0.186324	0	42	12.3327	1767	3125	13.3067	11.3586	7.89794
SW3 11	SW3	Switzerland	46.538495	8.675337	1850	Meadow with natural grassland vegetation, sawed every second year, slope facing south	High (cattle)	Piasca	0.186324	0	42	12.8659	1318	2518	13.9367	11.7952	8.32243
SW3 12	SW3	Switzerland	46.538495	8.675337	1850	Meadow with natural grassland vegetation, sawed every second year, slope facing south	High (cattle)	Piasca	0.186324	0	42	12.6807	640	1534	13.8415	11.5199	9.15408
SW3 13	SW3	Switzerland	46.538495	8.675337	1850	Meadow with natural grassland vegetation, sawed every second year, slope facing south	High (cattle)	Piasca	0.186324	0	42	11.4747	278	636	12.4202	10.5293	8.23961
SW3 14	SW3	Switzerland	46.538495	8.675337	1850	Meadow with natural grassland vegetation, sawed every second year, slope facing south	High (cattle)	Piasca	0.186324	1	42	12.5023	606	1352	13.6641	11.3404	9.29308
SW3 15	SW3	Switzerland	46.538495	8.675337	1850	Meadow with natural grassland vegetation, sawed every second year, slope facing south	High (cattle)	Piasca	0.186324	0	42	13.3153	506	1014	14.3206	12.31	7.54997
SW3 16	SW3	Switzerland	46.538495	8.675337	1850	Meadow with natural grassland vegetation, sawed every second year, slope facing south	High (cattle)	Piasca	0.186324	0	42	12.1712	108	268	13.1024	11.2399	7.65124
SW3 17	SW3	Switzerland	46.538495	8.675337	1850	Meadow with natural grassland vegetation, sawed every second year, slope facing south	High (cattle)	Piasca	0.186324	1	42	12.3709	828	1113	13.0252	11.7166	5.28916
SW3 18	SW3	Switzerland	46.538495	8.675337	1850	Meadow with natural grassland vegetation, sawed every second year, slope facing south	High (cattle)	Piasca	0.186324	1	42	12.9871	490	1574	14.3968	11.5774	10.8548
SW3 19	SW3	Switzerland	46.538495	8.675337	1850	Meadow with natural grassland vegetation, sawed every second year, slope facing south	High (cattle)	Piasca	0.186324	0	42	13.5643	439	916	14.5344	12.5942	7.15198
SW3 20	SW3	Switzerland	46.538495	8.675337	1850	Meadow with natural grassland vegetation, sawed every second year, slope facing south	High (cattle)	Piasca	0.186324	0	42	12.9326	380	1023	14.1582	11.7069	9.47714
SW3 21	SW3	Switzerland	46.538495	8.675337	1850	Meadow with natural grassland vegetation, sawed every second year, slope facing south	High (cattle)	Piasca	0.186324	1	42	13.1296	602	1871	14.3554	11.9037	9.3366
SW3 22	SW3	Switzerland	46.538495	8.675337	1850	Meadow with natural grassland vegetation, sawed every second year, slope facing south	High (cattle)	Piasca	0.186324	0	42	11.866	271	636	12.7639	10.9681	7.56726
SW3 23	SW3	Switzerland	46.538495	8.675337	1850	Meadow with natural grassland vegetation, sawed every second year, slope facing south	High (cattle)	Piasca	0.186324	0	42	12.4892	700	1329	13.3412	11.6372	6.82209
SW1 1	SW1	Switzerland	46.629799	8.590472	1500	Meadow with natural grassland vegetation, slope facing towards east	High (cattle)	Andermatt	0.415548	0	42	13.4874	854	1938	14.6919	12.2829	8.9307
SW1 2	SW1	Switzerland	46.629799	8.590472	1500	Meadow with natural grassland vegetation, slope facing towards east	High (cattle)	Andermatt	0.415548	0	56	18.5889	365	841	19.8906	17.2872	7.0025
SW1 3	SW1	Switzerland	46.629799	8.590472	1500	Meadow with natural grassland vegetation, slope facing towards east	High (cattle)	Andermatt	0.415548	1	42	12.0301	155	332	12.8733	11.1869	7.00881
SW1 4	SW1	Switzerland	46.629799	8.590472	1500	Meadow with natural grassland vegetation, slope facing towards east	High (cattle)	Andermatt	0.415548	0	42	12.0376	739	1779	13.0179	11.0574	8.14338
SW1 5	SW1	Switzerland	46.629799	8.590472	1500	Meadow with natural grassland vegetation, slope facing towards east	High (cattle)	Andermatt	0.415548	0	42	12.2887	638	1103	13.1922	11.3852	7.35206
SW1 6	SW1	Switzerland	46.629799	8.590472	1500	Meadow with natural grassland vegetation, slope facing towards east	High (cattle)	Andermatt	0.415548	1	42	12.0233	1338	2621	13.0221	11.0245	8.30754
SW1 7	SW1	Switzerland	46.629799	8.590472	1500	Meadow with natural grassland vegetation, slope facing towards east	High (cattle)	Andermatt	0.415548	0	42	12.7517	1194	1759	13.4717	12.0317	5.64615
SW1 8	SW1	Switzerland	46.629799	8.590472	1500	Meadow with natural grassland vegetation, slope facing towards east	High (cattle)	Andermatt	0.415548	1	42	11.3635	234	476	12.151	10.576	6.92995
SW1 9	SW1	Switzerland	46.629799	8.590472	1500	Meadow with natural grassland vegetation, slope facing towards east	High (cattle)	Andermatt	0.415548	0	42	11.5068	314	672	12.4734	10.5402	8.40046
SW1 10	SW1	Switzerland	46.629799	8.590472	1500	Meadow with natural grassland vegetation, slope facing towards east	High (cattle)	Andermatt	0.415548	1	42	12.0277	151	324	12.854	11.2015	6.86954
SW1 11	SW1	Switzerland	46.629799	8.590472	1500	Meadow with natural grassland vegetation, slope facing towards east	High (cattle)	Andermatt	0.415548	0	42	12.9231	756	1343	13.7415	12.1047	6.33279
SW1 12	SW1	Switzerland	46.629799	8.590472	1500	Meadow with natural grassland vegetation, slope facing towards east	High (cattle)	Andermatt	0.415548	0	42	13.0934	655	1204	13.9982	12.1886	6.91014
SW1 13	SW1	Switzerland	46.629799	8.590472	1500	Meadow with natural grassland vegetation, slope facing towards east	High (cattle)	Andermatt	0.415548	0	42	12.5613	823	1581	13.2793	11.8433	5.71567
SW1 14	SW1	Switzerland	46.629799	8.590472	1500	Meadow with natural grassland vegetation, slope facing towards east	High (cattle)	Andermatt	0.415548	0	42	12.3928	416	1160	13.6169	11.1688	9.87714
SW1 15	SW1	Switzerland	46.629799	8.590472	1500	Meadow with natural grassland vegetation, slope facing towards east	High (cattle)	Andermatt	0.415548	0	42	12.7124	438	872	13.5447	11.8801	6.54731
SW1 16	SW1	Switzerland	46.629799	8.590472	1500	Meadow with natural grassland vegetation, slope facing towards east	High (cattle)	Andermatt	0.415548	1	42	13.832	387	827	14.8649	12.7991	7.46747
SW1 17	SW1	Switzerland	46.629799	8.590472	1500	Meadow with natural grassland vegetation, slope facing towards east	High (cattle)	Andermatt	0.415548	0	42	13.4883	1334	2315	14.4918	12.4849	7.43944
SW1 18	SW1	Switzerland	46.629799	8.590472	1500	Meadow with natural grassland vegetation, slope facing towards east	High (cattle)	Andermatt	0.415548	1	42	13.1865	1005	1803	14.1753	12.1976	7.49881
SW1 19	SW1	Switzerland	46.629799	8.590472	1500	Meadow with natural grassland vegetation, slope facing towards east	High (cattle)	Andermatt	0.415548	0	42	13.0642	656	1286	14.1288	11.9997	8.14879
SW1 20	SW1	Switzerland	46.629799	8.590472	1500	Meadow with natural grassland vegetation, slope facing towards east	High (cattle)	Andermatt	0.415548	0	42	13.1921	547	1221	14.1276	12.2567	7.09108
SW1 21	SW1	Switzerland	46.629799	8.590472	1500	Meadow with natural grassland vegetation, slope facing towards east	High (cattle)	Andermatt	0.415548	0	42	12.3112	205	494	13.3382	11.2842	8.34194
SW1 22	SW1	Switzerland	46.629799	8.590472	1500	Meadow with natural grassland vegetation, slope facing towards east	High (cattle)	Andermatt	0.415548	0	42	12.2106	664	1362	13.151	11.2701	7.70202
SW1 23	SW1	Switzerland	46.629799	8.590472	1500	Meadow with natural grassland vegetation, slope facing towards east	High (cattle)	Andermatt	0.415548	0	42	12.1533	214	511	13.1668	11.1397	8.33949
SW1 24	SW1	Switzerland	46.629799	8.590472	1500	Meadow with natural grassland vegetation, slope facing towards east	High (cattle)	Andermatt	0.415548	0	42	11.9285	479	1160	12.9092	10.9477	8.22219
SW1 25	SW1	Switzerland	46.629799	8.590472	1500	Meadow with natural grassland vegetation, slope facing towards east	High (cattle)	Andermatt	0.415548	0	42	11.8858	306	630	12.8754	10.8962	8.32569
SW1 26	SW1	Switzerland	46.629799	8.590472	1500	Meadow with natural grassland vegetation, slope facing towards east	High (cattle)	Andermatt	0.415548	0	42	13.0393	1932	3455	14.098	11.9806	8.11933
